# Supplementary material for: Potential for the anaerobic oxidation of benzene and naphthalene in thermophilic microorganisms from the Guaymas Basin
Source: Front Microbiol. 2023 Sep 29;14:1279865. doi: 10.3389/fmicb.2023.1279865 (PMC10570749; doi:10.3389/fmicb.2023.1279865)
Supplement: Supplementary table s1 — Metadata on publicly available DSM-4660 MAGs included in this study. BioSample accession, and organism and isolate names were acquired from NCBI. Completeness and redundancy was acquired from GTDB-Tk. The optimal growth temperature (OGT) was inferred with OGT_prediction. [file Table_1.XLSX]

## Sheet: Sheet1
Accession	BioSample	Organism name	Isolate	Completeness (%)	Redundancy (%)	OGT (°C)
GCA_000179315.1	SAMN02436561	delta proteobacterium NaphS2		94.5	2.4	41.2
GCA_001874005.1	SAMN04328281	Desulfobacteraceae bacterium CG2_30_51_40	CG2_30_51_40	95.8	0	43.6
GCA_002050025.1	SAMN06288223	Desulfobacteraceae bacterium 4484_190.2	4484_190.2	64.4	2.6	43.4
GCA_002424495.1	SAMN06456449	Desulfobacteraceae bacterium UBA5623	UBA5623	83.3	2.5	42.6
GCA_002772275.1	SAMN06659666	Deltaproteobacteria bacterium CG23_combo_of_CG06-09_8_20_14_all_51_20	CG23_combo_of_CG06-09_8_20_14_all_51_20	92.2	0	43.3
GCA_002783705.1	SAMN06659920	Deltaproteobacteria bacterium CG_4_8_14_3_um_filter_51_11	CG_4_8_14_3_um_filter_51_11	91.9	0	43.2
GCA_002784205.1	SAMN06659861	Deltaproteobacteria bacterium CG_4_10_14_3_um_filter_51_14	CG_4_10_14_3_um_filter_51_14	91.4	0	43.3
GCA_002789975.1	SAMN06660056	Deltaproteobacteria bacterium CG_4_9_14_3_um_filter_51_14	CG_4_9_14_3_um_filter_51_14	91.3	0.7	43.2
GCA_002840495.1	SAMN06767650	Deltaproteobacteria bacterium HGW-Deltaproteobacteria-21	HGW-Deltaproteobacteria-21	89.2	3	41
GCA_002840535.1	SAMN06767643	Deltaproteobacteria bacterium HGW-Deltaproteobacteria-15	HGW-Deltaproteobacteria-15	98.7	2.7	41
GCA_003599015.1	SAMN08499061	Desulfobacteraceae bacterium	SURF_67	70.5	0	43.6
GCA_003646795.1	SAMN09215079	Deltaproteobacteria bacterium	B5_G2	73.8	3.1	51.6
GCA_003646815.1	SAMN09215278	Deltaproteobacteria bacterium	B46_G9	95.7	7.2	44.3
GCA_003646865.1	SAMN09214972	Deltaproteobacteria bacterium	B37_G16	81.3	0.7	52
GCA_003646875.1	SAMN09214971	Deltaproteobacteria bacterium	B33_G16	84.8	0.7	42.1
GCA_003646935.1	SAMN09214970	Deltaproteobacteria bacterium	B25_G16	79.8	1.4	43.7
GCA_003646975.1	SAMN09214968	Deltaproteobacteria bacterium	B17_G16	81.7	0.7	44.6
GCA_003646995.1	SAMN09215277	Deltaproteobacteria bacterium	B111_G9	88.4	6.3	50.3
GCA_003819975.1	SAMN10417363	Desulfobacteraceae bacterium	maxbin2.1429	90.1	7.3	42.3
GCA_009993285.1	SAMN13287382	bacterium	CG_2015-19_51_16	94.6	0	43.3
GCA_009993525.1	SAMN13287371	bacterium	CG_2015-17_51_13	94	1	43.8
GCA_011040805.1	SAMN09638283	Desulfobacteraceae bacterium	HyVt-119	79.7	2.8	43.1
GCA_011042035.1	SAMN09638339	Desulfobacteraceae bacterium	HyVt-17	68.9	2.1	52.9
GCA_011048855.1	SAMN09639126	Desulfobacteraceae bacterium	SpSt-1207	91.6	5.4	41.6
GCA_011051075.1	SAMN09638484	Deltaproteobacteria bacterium	HyVt-30	87.7	1.8	47
GCA_012513605.1	SAMN13894512	Desulfatiglans sp.	AS06rmzACSIP_634	97.4	5.8	41.9
GCA_013203065.1	SAMN14944601	Desulfobacteraceae bacterium	bin.269	85.3	2.4	41.5
GCA_013349725.1	SAMN14911656	Deltaproteobacteria bacterium	MAG_00792_naph_016	89.3	5.9	39.9
GCA_013375335.1	SAMN14414639	Desulfobacterales bacterium	CR_Bin_060	71.3	3.2	45.9
GCA_013375385.1	SAMN14414638	Desulfobacterales bacterium	CR_Bin_129	77.6	3.4	43.4
GCA_014382715.1	SAMN15784269	Candidatus Desulfacyla euxinica		83.5	0.7	39.7
GCA_014382905.1	SAMN15784260	Desulfobacterales bacterium	NIOZ-UU19	94.7	8.7	42
GCA_015223015.1	SAMN16387413	Pseudomonadota bacterium	C4.bin.25	64.4	2.3	41.6
GCA_016776415.1	SAMN16436252	Desulfobacteraceae bacterium	BS150m-G21	59.9	0.5	42.7
GCA_016782905.1	SAMN16436358	Desulfobacteraceae bacterium	BS750m-G56	79.9	5.2	42.5
GCA_016783025.1	SAMN16436352	Desulfobacteraceae bacterium	BS750m-G50	54.8	0.2	41.3
GCA_016783065.1	SAMN16436351	Desulfobacteraceae bacterium	BS750m-G49	73.6	1.9	41.6
GCA_016785045.1	SAMN16436251	Desulfobacteraceae bacterium	BS150m-G20	54.6	0	40.8
GCA_016844935.1	SAMN17213154	Desulfobacteraceae bacterium	BH30	97.1	7.3	36.6
GCA_016926135.1	SAMN17242139	Deltaproteobacteria bacterium	Zod_Metabat.678	86.7	0	44.2
GCA_016927455.1	SAMN17242070	Deltaproteobacteria bacterium	Zod_Metabat.483	85	6.3	42.8
GCA_016929815.1	SAMN17241952	Deltaproteobacteria bacterium	Zod_Metabat.172	81.6	4	40.1
GCA_016930795.1	SAMN17241896	Deltaproteobacteria bacterium	Zod_Metabat.1351	90.7	0.9	39.6
GCA_016930835.1	SAMN17241898	Deltaproteobacteria bacterium	Zod_Metabat.1361	92.3	2.3	39.9
GCA_016931115.1	SAMN17241884	Deltaproteobacteria bacterium	Zod_Metabat.1317	97.4	4.5	41.3
GCA_016932115.1	SAMN17241832	Deltaproteobacteria bacterium	Zod_Metabat.1176	94.1	2	44.3
GCA_016932235.1	SAMN17241825	Deltaproteobacteria bacterium	Zod_Metabat.1158	90.7	0	41
GCA_018400255.1	SAMN19006008	Deltaproteobacteria bacterium	M55B121	87.3	0	39.9
GCA_018644785.1	SAMN14913697	Deltaproteobacteria bacterium	co234_bin4	81.2	5.6	36.7
GCA_018814905.1	SAMN19297944	Pseudomonadota bacterium	Modern_marine.mb.154	95	0.7	42.4
GCA_018824685.1	SAMN19298129	Pseudomonadota bacterium	Modern_marine_glass_biofilm.mb.54	91.3	0.7	42.4
GCA_019306145.1	SAMN17179507	Deltaproteobacteria bacterium	Meg22_810_Bin_82	75	1.2	42.6
GCA_019306165.1	SAMN17179506	Deltaproteobacteria bacterium	Meg22_810_Bin_43	89.4	3.6	43.1
GCA_019306225.1	SAMN17179505	Deltaproteobacteria bacterium	Meg22_810_Bin_34	90.6	3.2	43.7
GCA_019306255.1	SAMN17179502	Deltaproteobacteria bacterium	Meg22_810_Bin_243	77.4	3.2	44.5
GCA_019306265.1	SAMN17179504	Deltaproteobacteria bacterium	Meg22_810_Bin_24	87.9	0.1	44
GCA_019306325.1	SAMN17179500	Deltaproteobacteria bacterium	Meg22_810_Bin_233	94.2	0.7	51.3
GCA_019306415.1	SAMN17179495	Deltaproteobacteria bacterium	Meg22_810_Bin_172	96.5	4.1	47.8
GCA_019306445.1	SAMN17179494	Deltaproteobacteria bacterium	Meg22_810_Bin_16	89.7	0.7	50.5
GCA_019306455.1	SAMN17179493	Deltaproteobacteria bacterium	Meg22_810_Bin_119	95.8	0.7	46
GCA_019306645.1	SAMN17179484	Deltaproteobacteria bacterium	Meg22_46_Bin_59	81.8	0	45.7
GCA_019306805.1	SAMN17179476	Deltaproteobacteria bacterium	Meg22_46_Bin_232	87.1	6.6	41.5
GCA_019306825.1	SAMN17179475	Deltaproteobacteria bacterium	Meg22_46_Bin_228	93.2	5.5	39
GCA_019307165.1	SAMN17179458	Deltaproteobacteria bacterium	Meg22_24_Bin_96	89.5	2.6	39
GCA_019307645.1	SAMN17179434	Deltaproteobacteria bacterium	Meg22_24_Bin_146	79.6	4.2	41.2
GCA_019307745.1	SAMN17179429	Deltaproteobacteria bacterium	Meg22_24_Bin_118	96.7	3.7	36.7
GCA_019307765.1	SAMN17179428	Deltaproteobacteria bacterium	Meg22_24_Bin_117	93.2	1.9	46
GCA_019307805.1	SAMN17179426	Deltaproteobacteria bacterium	Meg22_24_Bin_103	92.6	6.3	41.5
GCA_019307815.1	SAMN17179424	Deltaproteobacteria bacterium	Meg22_1618_Bin_54	96.8	0.7	51.9
GCA_019307885.1	SAMN17179422	Deltaproteobacteria bacterium	Meg22_1618_Bin_164	94.2	0.9	51.3
GCA_019307915.1	SAMN17179418	Deltaproteobacteria bacterium	Meg22_1416_Bin_58	89.7	1.3	51.4
GCA_019307945.1	SAMN17179421	Deltaproteobacteria bacterium	Meg22_1618_Bin_163	97.4	1.3	44.9
GCA_019308065.1	SAMN17179416	Deltaproteobacteria bacterium	Meg22_1416_Bin_52	96.3	1.6	44
GCA_019308255.1	SAMN17179401	Deltaproteobacteria bacterium	Meg22_1214_Bin_373	94.8	0.7	51.3
GCA_019308525.1	SAMN17179405	Deltaproteobacteria bacterium	Meg22_1214_Bin_52	92.5	6	51.9
GCA_019308605.1	SAMN17179396	Deltaproteobacteria bacterium	Meg22_1214_Bin_29	92.9	0.7	45
GCA_019308645.1	SAMN17179394	Deltaproteobacteria bacterium	Meg22_1214_Bin_286	73.5	1.4	42
GCA_019308725.1	SAMN17179392	Deltaproteobacteria bacterium	Meg22_1214_Bin_275	84.2	1.9	52.6
GCA_019308745.1	SAMN17179391	Deltaproteobacteria bacterium	Meg22_1214_Bin_272	93.6	1.3	48.7
GCA_019308765.1	SAMN17179390	Deltaproteobacteria bacterium	Meg22_1214_Bin_261	94.8	0.7	47.5
GCA_019308785.1	SAMN17179388	Deltaproteobacteria bacterium	Meg22_1214_Bin_234	90	0.3	45.7
GCA_019308815.1	SAMN17179389	Deltaproteobacteria bacterium	Meg22_1214_Bin_242	95.5	0	51.2
GCA_019308945.1	SAMN17179381	Deltaproteobacteria bacterium	Meg22_1214_Bin_142	93.2	0.7	45.3
GCA_019308985.1	SAMN17179378	Deltaproteobacteria bacterium	Meg22_1012_Bin_49	85.5	6.5	50.4
GCA_019309025.1	SAMN17179377	Deltaproteobacteria bacterium	Meg22_1012_Bin_48	91.6	0.9	50.3
GCA_019309065.1	SAMN17179375	Deltaproteobacteria bacterium	Meg22_1012_Bin_349	90.6	1.9	43.2
GCA_019309145.1	SAMN17179368	Deltaproteobacteria bacterium	Meg22_1012_Bin_323	94.8	3.9	42.7
GCA_019309225.1	SAMN17179369	Deltaproteobacteria bacterium	Meg22_1012_Bin_325	87.7	2.7	52.2
GCA_019309255.1	SAMN17179364	Deltaproteobacteria bacterium	Meg22_1012_Bin_291	86.1	1.9	46.2
GCA_019309285.1	SAMN17179365	Deltaproteobacteria bacterium	Meg22_1012_Bin_295	86.1	3.6	42.6
GCA_019309305.1	SAMN17179363	Deltaproteobacteria bacterium	Meg22_1012_Bin_290	91.6	1.3	44.2
GCA_019309325.1	SAMN17179362	Deltaproteobacteria bacterium	Meg22_1012_Bin_256	86	1.7	44.9
GCA_019309385.1	SAMN17179358	Deltaproteobacteria bacterium	Meg22_1012_Bin_237	96.5	0.7	45.3
GCA_019309425.1	SAMN17179357	Deltaproteobacteria bacterium	Meg22_1012_Bin_192	94.8	1.9	51.1
GCA_019309465.1	SAMN17179356	Deltaproteobacteria bacterium	Meg22_1012_Bin_178	96.1	1.3	47.7
GCA_019309505.1	SAMN17179352	Deltaproteobacteria bacterium	Meg22_1012_Bin_136	83	3.9	48.7
GCA_019309905.1	SAMN17179333	Deltaproteobacteria bacterium	Meg22_02_Bin_134	89.8	7.2	41.1
GCA_019310485.1	SAMN17179304	Deltaproteobacteria bacterium	Meg19_1012_Bin_503	94.2	0.7	51.1
GCA_019310505.1	SAMN17179301	Deltaproteobacteria bacterium	Meg19_1012_Bin_436	83.5	2.1	43.3
GCA_019310525.1	SAMN17179303	Deltaproteobacteria bacterium	Meg19_1012_Bin_445	96.8	1.3	47.4
GCA_019310645.1	SAMN17179296	Deltaproteobacteria bacterium	Meg19_1012_Bin_291	62.1	0	43.4
GCA_019310725.1	SAMN17179292	Deltaproteobacteria bacterium	Meg19_1012_Bin_230	91.9	2.6	42.1
GCA_019310745.1	SAMN17179291	Deltaproteobacteria bacterium	Meg19_1012_Bin_220	57.1	1.1	38.5
GCA_019310765.1	SAMN17179289	Deltaproteobacteria bacterium	Meg19_1012_Bin_167	95.7	1.6	45.4
GCA_019310785.1	SAMN17179290	Deltaproteobacteria bacterium	Meg19_1012_Bin_18	88.7	1.3	43.1
GCA_019310805.1	SAMN17179288	Deltaproteobacteria bacterium	Meg19_1012_Bin_154	95.5	1.3	44.8
GCA_019310925.1	SAMN17179283	Deltaproteobacteria bacterium	Meg19_1012_Bin_10	66.4	0	46.6
GCA_019313765.1	SAMN17179210	Deltaproteobacteria bacterium	AB_3033_Bin_63	79.4	3.5	44.3
GCA_019313825.1	SAMN17179207	Deltaproteobacteria bacterium	AB_3033_Bin_183	60.7	1.7	43.2
GCA_019314425.1	SAMN17179176	Deltaproteobacteria bacterium	AB_03_Bin_182	90	7.9	38
GCA_020060215.1	SAMN18076614	Deltaproteobacteria bacterium	DeMMO6_6	98.7	4.2	43.1
GCA_020060805.1	SAMN18076585	Deltaproteobacteria bacterium	DeMMO6_18	92.6	0.8	45.2
GCA_020342025.1	SAMN17669525	Deltaproteobacteria bacterium	bin101	72	1.9	44.8
GCA_020348625.1	SAMN17669613	Deltaproteobacteria bacterium	bin319	70.4	0.7	42
GCA_020349865.1	SAMN17669666	Desulfobacteraceae bacterium	bin575	69.1	1.6	42.8
GCA_020349945.1	SAMN17669662	Deltaproteobacteria bacterium	bin55	87.7	1.3	44.9
GCA_020351915.1	SAMN17669693	Deltaproteobacteria bacterium	bin73	89.1	3.2	41.3
GCA_020355085.1	SAMN17669709	Deltaproteobacteria bacterium	bin80	73.1	1.3	42.3
GCA_020355145.1	SAMN17669706	Deltaproteobacteria bacterium	bin79	78.7	0	47
GCA_021107495.1	SAMN21083277	Desulfobacterales bacterium	SMBSF49	84.8	3.3	42.6
GCA_021159525.1	SAMN18353820	Deltaproteobacteria bacterium	AUK324	88	1	44.7
GCA_021159825.1	SAMN18353809	Deltaproteobacteria bacterium	AUK313	81	2.1	40.1
GCA_021163285.1	SAMN18353636	Deltaproteobacteria bacterium	AUK140	95.5	0.7	43.4
GCA_021163655.1	SAMN18353549	Deltaproteobacteria bacterium	AUK053	91.3	0.9	42.8
GCA_021163815.1	SAMN18353541	Deltaproteobacteria bacterium	AUK045	63.4	1.3	44.2
GCA_021737245.1	SAMN21020508	Deltaproteobacteria bacterium	Tobar14m-G17	67.3	0	38.2
GCA_021737425.1	SAMN21020505	Deltaproteobacteria bacterium	Tobar14m-G14	93.9	2.6	41.7
GCA_021737725.1	SAMN21020428	Deltaproteobacteria bacterium	Tobar13.5m-G20	73.2	1.3	41.6
GCA_021737785.1	SAMN21020427	Deltaproteobacteria bacterium	Tobar13.5m-G19	96.5	2.2	39.5
GCA_022013615.1	SAMN19414155	Desulfobacterales bacterium	bin N1.64	85.9	6.3	43.3
GCA_022340265.1	SAMN20958559	Deltaproteobacteria bacterium	MASpbin.1	95.8	1.9	37.9
GCA_024641835.1	SAMN19289861	Deltaproteobacteria bacterium	Ww165	82.9	3.6	44.3
GCA_900258555.1	SAMEA104556992	uncultured Desulfobacterium sp.	TRIP AH-1	99.4	1.3	42.8
GCA_900498135.1	SAMEA4803637	uncultured Desulfatiglans sp.	IK1	99.4	1	41.2
GCF_000422285.1	SAMN02441472	Desulfatiglans anilini DSM 4660		99.4	0.7	40.8
