# Supplementary material for: Potential for the anaerobic oxidation of benzene and naphthalene in thermophilic microorganisms from the Guaymas Basin
Source: Front Microbiol. 2023 Sep 29;14:1279865. doi: 10.3389/fmicb.2023.1279865 (PMC10570749; doi:10.3389/fmicb.2023.1279865)
Supplement: Supplementary table s2 — Genome clusters of 135 DSM-4660 MAGs after dereplication at species-level (average nucleotide identity ≥95%), including representative genome selected by anvi‘o. [file Table_2.XLSX]

## Sheet: Sheet1
Cluster	Cluster size	Representative genome	Genomes
1	3	GCA_019307805.1	GCA_019306805.1, GCA_019307805.1, GCA_019309905.1
2	6	GCA_019309285.1	GCA_019309285.1, GCA_021163655.1, GCA_003646875.1, GCA_019306145.1, GCA_019310645.1, GCA_011040805.1
3	6	GCA_019306325.1	GCA_003646795.1, GCA_003646865.1, GCA_019309425.1, GCA_019306325.1, GCA_019308815.1, GCA_019307815.1
4	1	GCA_011048855.1	GCA_011048855.1
5	4	GCA_019309465.1	GCA_019310525.1, GCA_019309465.1, GCA_003646875.18, GCA_019306415.1
6	1	GCA_019313825.1	GCA_019313825.1
7	2	GCA_019306255.1	GCA_019310725.1, GCA_019306255.1
8	1	GCA_020355145.1	GCA_020355145.1
9	5	GCA_019309255.1	GCA_019306645.1, GCA_019307765.1, GCA_019309255.1, GCA_003646875.19, GCA_019310925.1
10	1	GCA_016932235.1	GCA_016932235.1
11	1	GCA_003646995.1	GCA_003646995.1
12	3	GCA_019309305.1	GCA_019306165.1, GCA_019310785.1, GCA_019309305.1
13	3	GCA_014382715.1	GCA_014382715.1, GCA_016783025.1, GCA_016785045.1
14	6	GCA_019307915.1	GCA_019309025.1, GCA_019306445.1, GCA_003646875.12, GCA_019307885.1, GCA_019310485.1, GCA_019307915.1
15	1	GCA_018644785.1	GCA_018644785.1
16	2	GCA_002840495.1	GCA_002840535.1, GCA_002840495.1
17	1	GCA_019308525.1	GCA_019308525.1
18	4	GCA_019309065.1	GCA_003646935.1, GCA_019310505.1, GCA_019309065.1, GCA_019306225.1
19	1	GCA_016929815.1	GCA_016929815.1
20	2	GCA_019309505.1	GCA_019309505.1, GCA_003646875.17
21	1	GCA_019308985.1	GCA_019308985.1
22	1	GCA_024641835.1	GCA_024641835.1
23	1	GCA_019313765.1	GCA_019313765.1
24	1	GCA_019314425.1	GCA_019314425.1
25	1	GCA_016931115.1	GCA_016931115.1
26	1	GCA_015223015.1	GCA_015223015.1
27	5	GCA_019306455.1	GCA_019306455.1, GCA_019309385.1, GCA_011051075.1, GCA_019310765.1, GCA_019308945.1
28	3	GCA_019309225.1	GCA_011042035.1, GCA_019309225.1, GCA_019308725.1
29	1	GCA_021737785.1	GCA_021737785.1
30	7	GCA_009993285.1	GCA_002789975.1, GCA_009993525.1, GCA_001874005.1, GCA_002772275.1, GCA_009993285.1, GCA_002783705.1, GCA_002784205.1
31	1	GCA_003819975.1	GCA_003819975.1
32	1	GCA_019310745.1	GCA_019310745.1
33	1	GCA_016930835.1	GCA_016930835.1
34	2	GCA_020348625.1	GCA_020348625.1, GCA_020355085.1
35	2	GCA_019307165.1	GCA_019307165.1, GCA_019306825.1
36	1	GCA_002424495.1	GCA_002424495.1
37	1	GCA_019307745.1	GCA_019307745.1
38	1	GCA_022340265.1	GCA_022340265.1
39	1	GCA_021737245.1	GCA_021737245.1
40	5	GCA_016776415.1	GCA_018814905.1, GCA_014382905.1, GCA_018824685.1, GCA_016776415.1, GCA_016782905.1
41	2	GCA_021737725.1	GCA_021737425.1, GCA_021737725.1
42	1	GCA_016844935.1	GCA_016844935.1
43	1	GCA_016926135.1	GCA_016926135.1
44	1	GCA_021159525.1	GCA_021159525.1
45	7	GCA_019308065.1	GCA_019308605.1, GCA_019307945.1, GCA_019306265.1, GCA_019308065.1, GCA_003646975.1, GCA_019310805.1, GCA_019309325.1
46	1	GCA_022013615.1	GCA_022013615.1
47	1	GCA_020351915.1	GCA_020351915.1
48	1	GCA_003599015.1	GCA_003599015.1
49	1	GCA_021163815.1	GCA_021163815.1
50	1	GCA_013349725.1	GCA_013349725.1
51	1	GCA_020060215.1	GCA_020060215.1
52	1	GCA_020342025.1	GCA_020342025.1
53	1	GCA_012513605.1	GCA_012513605.1
54	1	GCA_018400255.1	GCA_018400255.1
55	1	GCA_000179315.1	GCA_000179315.1
56	1	GCA_019309145.1	GCA_019309145.1
57	1	GCA_016783065.1	GCA_016783065.1
58	1	GCA_016930795.1	GCA_016930795.1
59	1	GCF_000422285.1	GCF_000422285.1
60	1	GCA_900498135.1	GCA_900498135.1
61	1	GCA_900258555.1	GCA_900258555.1
62	1	GCA_019308645.1	GCA_019308645.1
63	1	GCA_020349865.1	GCA_020349865.1
64	1	GCA_021163285.1	GCA_021163285.1
65	1	GCA_019307645.1	GCA_019307645.1
66	1	GCA_013375335.1	GCA_013375335.1
67	1	GCA_020060805.1	GCA_020060805.1
68	1	GCA_021107495.1	GCA_021107495.1
69	1	GCA_020349945.1	GCA_020349945.1
70	1	GCA_002050025.1	GCA_002050025.1
71	1	GCA_003646815.1	GCA_003646815.1
72	1	GCA_016927455.1	GCA_016927455.1
73	1	GCA_013375385.1	GCA_013375385.1
74	1	GCA_016932115.1	GCA_016932115.1
75	1	GCA_021159825.1	GCA_021159825.1
76	1	GCA_013203065.1	GCA_013203065.1
