# Supplementary material for: Potential for the anaerobic oxidation of benzene and naphthalene in thermophilic microorganisms from the Guaymas Basin
Source: Front Microbiol. 2023 Sep 29;14:1279865. doi: 10.3389/fmicb.2023.1279865 (PMC10570749; doi:10.3389/fmicb.2023.1279865)
Supplement: Supplementary table s3 — Metadata on publicly available SZUA-161 MAGs included in this study. BioSample accession, and organism and isolate names were acquired from NCBI. Completeness and redundancy was acquired from GTDB-Tk. The optimal growth temperature (OGT) was inferred with OGT_prediction (see “Method” section). [file Table_3.XLSX]

## Sheet: Sheet1
Accession	BioSample	Organism	Isolate	Completeness (%)	Redundancy (%)	OGT (°C)
GCA_003229915.1	SAMN09240145	Chloroflexota bacterium	SZUA-161	81.9	0	41.3
GCA_004376205.1	SAMN11124421	Dehalococcoidia bacterium	E44_bin56	88.8	2	44.8
GCA_011174795.1	SAMN14094343	Dehalococcoidia bacterium	W281	91.3	0	44.1
GCA_013203045.1	SAMN14944593	Chloroflexota bacterium	bin.164	96.7	2	35.2
GCA_014859215.1	SAMN15871848	Dehalococcoidia bacterium	Kmv37	92.7	3	44.7
GCA_014874385.1	SAMN15828998	Dehalococcoidia bacterium	B_CHL_03	97.7	2.2	44.3
GCA_016865955.1	SAMN10966618	Chloroflexota bacterium	M_DeepCast_200m_m2_194	91.8	3.1	43.9
GCA_018657655.1	SAMN14914550	Chloroflexota bacterium	SI047_bin16	73.2	1	34.1
GCA_018725405.1	SAMN08978946	Chloroflexota bacterium	BS5B11	85.1	3.5	40.5
GCA_018725425.1	SAMN08978947	Chloroflexota bacterium	BS503	74.2	1	43.1
GCA_018725455.1	SAMN08978945	Chloroflexota bacterium	BS517	59.7	0	39.4
GCA_020344295.1	SAMN17669546	Dehalococcoidia bacterium	bin1158	67.3	1	41.8
GCA_020351795.1	SAMN17669699	Dehalococcoidia bacterium	bin748	70.1	2	41.3
GCA_021787935.1	SAMN20842954	Chloroflexota bacterium	DBS2-1.bin62	93.7	1.1	42.9
GCA_023270555.1	SAMN27740660	Dehalococcoidia bacterium	AH-958-P10	51.5	0	43.4
GCA_023270595.1	SAMN27740658	Dehalococcoidia bacterium	AH-958-P08	51.6	0	45.8
GCA_023270855.1	SAMN27740650	Dehalococcoidia bacterium	AH-958-M23	59.1	0	43.9
GCA_023271105.1	SAMN27740640	Dehalococcoidia bacterium	AH-958-J14	57.3	0	44.7
GCA_023271155.1	SAMN27740641	Dehalococcoidia bacterium	AH-958-J16	55.1	0	44.4
GCA_023271215.1	SAMN27740638	Dehalococcoidia bacterium	AH-958-J08	65.5	1	45.4
GCA_023271315.1	SAMN27740632	Dehalococcoidia bacterium	AH-958-I10	56.4	0	44.2
GCA_023271455.1	SAMN27740626	Dehalococcoidia bacterium	AH-958-F02	53	0	43.2
GCA_023271475.1	SAMN27740623	Dehalococcoidia bacterium	AH-958-E18	52.4	0	43.1
GCA_023271485.1	SAMN27740625	Dehalococcoidia bacterium	AH-958-E22	63.4	0	42.9
GCA_023271515.1	SAMN27740622	Dehalococcoidia bacterium	AH-958-E16	64	1	44.4
GCA_023660035.1	SAMN18613319	Dehalococcoidia bacterium LH_S1	LH_S1	66.2	1.5	41.3
