# Supplementary material for: Potential for the anaerobic oxidation of benzene and naphthalene in thermophilic microorganisms from the Guaymas Basin
Source: Front Microbiol. 2023 Sep 29;14:1279865. doi: 10.3389/fmicb.2023.1279865 (PMC10570749; doi:10.3389/fmicb.2023.1279865)
Supplement: Supplementary table s4 — Calculations of doubling times of anaerobic benzene- and naphthalene-oxidizing cultures incubated at 50°C and 70°C based on sulfide production. [file Table_4.XLSX]

## Sheet: Benzene 50°C
Day - replicate 1	Sulfide - replicate 1	Day - replicate 2	Sulfide - replicate 2	Day - replicate 3	Sulfide - replicate 3
1	0.363636	1	0.436364	1	0.690909
14	0.472727	14	1.09091	14	0.436364
28	3.56364	28	3.63636	28	3.2
42	10.0727	42	8.94545	42	7.34545
56	14	56	11.9636	56	11.0182
61	2.51	61	2.36	61	2.15
70	2.10909	70	2.29091	70	2.03636
84	2.58182	84	2.50909	84	2.61818
109	3.81818	109	2.98182	109	3.56364
126	5.09091	126	4.18182	126	4.83636
138	4.94545	138	3.92727	138	4.69091
151	4.91	151	3.82	151	4.61818
180	5.49	180	4.51	180	5.12727
193	6.25455	193	4.62	193	5.75
200	5.75	200	4	200	4.91
207	5.09091	207	4.36364	207	4.25455
221	4.65455	221	5.30909	221	4.8
235	6.83636	235	6.43636	235	5.2
258	7.05455	258	10.1091	258	7.89091
280	11.2727	280	13.4909	280	11.3091
281	0.545455	281	0.727273	281	0.836364
299	5.92727	299	2.50909	299	3.27273
315	11.0182	315	5.45455	315	6.58182
327	14.9091	327	8.32727	327	8.18182
328	0.836364	328	0.4	328	0.327273
348	18.9455	348	14	348	12.0727
350	1.09	350	0.87	350	0.65
364	5.42	364	4.4	364	6.77
369	10.5091	369	9.63636	369	6.98182
390	13.5273	390	15.1273	390	10.2909
392	0.69	392	1.02	392	0.87
418	11.3091	418	9.27273	418	6.90909
440	13.8545	440	15.6	440	17.6
441	1.05	441	1.05	441	1.2
477	15.8545	477	11.7455	477	13.9636
478	1.09	478	1.13	478	1.02
503	4.65455	503	14.5818	503	16
545	9.92727	545	1.74545	545	1.09091
586	16.4	586	4.90909	586	5.45455
601	16.55	601	4.25	601	5.56
629	4.36	629	4.18	629	2.98
658	6.15	658	6.44	658	9.2
Dilution 0
Dilution 1
Dilution 2
Dilution 3
Dilution 4
Dilution 5
Dilution 6
Dilution 7
Dilution 8
	Inclination (m)	Doubling time (days)	Mean doubling time (d)	Mean doubling time - without 0 (d)	Mean doubling time - without 0 & only >2 points (d)				Mean doubling time - without 0 & only >2 points (d) - all replicates
Replicate 1 - Dilution 0	0.0751	9.22966	26.0929
Replicate 1 - Dilution 1	0.0058	119.508		28.502	37.1755				36.7156
Replicate 1 - Dilution 2	0.0704	9.84584
Replicate 1 - Dilution 3	0.156	4.44325
Replicate 1 - Dilution 4	0.0602	11.5141
Replicate 1 - Dilution 5	0.0638	10.8644
Replicate 1 - Dilution 6	0.0754	9.19293
Replicate 1 - Dilution 7	0.0203	34.1452
Replicate 2 - Dilution 0	0.0632	10.9675	21.3155
Replicate 2 - Dilution 1	0.0067	103.455		22.7938	34.6381
Replicate 2 - Dilution 2	0.0531	13.0536
Replicate 2 - Dilution 3	0.1778	3.89847
Replicate 2 - Dilution 4	0.0691	10.0311
Replicate 2 - Dilution 5	0.0577	12.0129
Replicate 2 - Dilution 6	0.0671	10.3301
Replicate 2 - Dilution 7	0.1023	6.77563
Replicate 3 - Dilution 0	0.0608	11.4004	23.1293
Replicate 3 - Dilution 1	0.0059	117.483		24.8049	38.3332
Replicate 3 - Dilution 2	0.05	13.8629
Replicate 3 - Dilution 3	0.1804	3.84228
Replicate 3 - Dilution 4	0.0629	11.0198
Replicate 3 - Dilution 5	0.0632	10.9675
Replicate 3 - Dilution 6	0.0682	10.1634
Replicate 3 - Dilution 7	0.1101	6.29561

## Sheet: Benzene 70°C
Day - replicate 1	Sulfide - replicate 1	Day - replicate 2	Sulfide - replicate 2	Day - replicate 3	Sulfide - replicate 3
1	0.363636	1	0.290909	1	0.327273
14	0.363636	14	0.472727	14	0.4
28	0.836364	28	0.836364	28	0.836364
42	0.981818	42	1.01818	42	1.52727
56	2.14545	56	2.36364	56	3.16364
70	3.96364	70	3.30909	70	4.4
84	7.92727	84	4.4	84	5.38182
109	14.2545	109	6.47273	109	5.85455
126	15.96	126	8.22	126	7.78
138	16.0364	138	8.90909	138	9.01818
151	16.87	151	14.55	151	11.42
153	2.44	153	2.22	153	1.42
180	3.42	180	13.78	180	11.75
193	6.07273	193	15.8909	193	13.4909
200	5.93	200	14.58	200	13.42
207	6.43636	207	12.1455	207	11.8909
221	10	221	14.1455	221	13.4545
225	1.89091	225	2.4	225	2.43636
235	1.63636	235	2.43636	235	1.89091
258	4.8	258	3.81818	258	3.67273
280	7.52727	280	6.76364	280	7.16364
299	10.6545	299	10.7273	299	9.85455
315	11.9636	315	13.0545	315	10.1818
327	14.6909	327	15.7091	327	12.7636
328	0.8	328	0.8	328	0.581818
348	3.23636	348	3.70909	348	3.78182
369	7.01818	369	8.50909	369	9.63636
390	15.7091	390	16.0727	390	16.1091
392	1.24	392	1.27	392	1.31
418	5.01818	418	4.4	418	4.47273
440	14.9818	440	13.9273	440	12.8
441	1.13	441	1.05	441	0.98
477	13.7455	477	13.8909	477	15.2
478	0.95	478	1.05	478	1.78
503	6.72727	503	7.74545	503	4.61818
545	0.872727	545	0.8	545	14.4727
586	9.67273	586	7.05455	586	4.21818
601	11.71	601	8.33	601	5.35
629	15.13	629	4.25	629	6.18
		658	9.64	658	11.13
Dilution 0
Dilution 1
Dilution 2
Dilution 3
Dilution 4
Dilution 5
Dilution 6
Dilution 7
	Inclination (m)	Doubling time (days)	Mean doubling time (d)	Mean doubling time - without 0 (d)	Mean doubling time - without 0 & only >2 points (d)				Mean doubling time - without 0 & only >2 points (d) - all replicates
Replicate 1 - Dilution 0	0.0291	23.8195	19.4818
Replicate 1 - Dilution 1	0.0207	33.4854		18.8621	22.6389				25.2668
Replicate 1 - Dilution 2	0.0219	31.6506
Replicate 1 - Dilution 3	0.0468	14.8108
Replicate 1 - Dilution 4	0.052	13.3298
Replicate 1 - Dilution 5	0.0694	9.98771
Replicate 1 - Dilution 6	0.0783	8.85245
Replicate 1 - Dilution 7	0.0348	19.918
Replicate 2 - Dilution 0	0.0247	28.0626	21.9388
Replicate 2 - Dilution 1	0.0255	27.1822		21.0639	25.821
Replicate 2 - Dilution 2	0.02	34.6574
Replicate 2 - Dilution 3	0.0474	14.6234
Replicate 2 - Dilution 4	0.0498	13.9186
Replicate 2 - Dilution 5	0.0717	9.66732
Replicate 2 - Dilution 6	0.0799	8.67518
Replicate 2 - Dilution 7	0.0179	38.7233
Replicate 3 - Dilution 0	0.0232	29.877	25.3771
Replicate 3 - Dilution 1	0.0316	21.935		24.7343	27.3406
Replicate 3 - Dilution 2	0.0188	36.8695
Replicate 3 - Dilution 3	0.0525	13.2028
Replicate 3 - Dilution 4	0.0475	14.5926
Replicate 3 - Dilution 5	0.0762	9.09642
Replicate 3 - Dilution 6	0.0309	22.4319
Replicate 3 - Dilution 7	0.0126	55.0117

## Sheet: Naphthalene 50°C
Day - replicate 1	Sulfide - replicate 1	Day - replicate 2	Sulfide - replicate 2	Day - replicate 3	Sulfide - replicate 3
1	0.363636	1	0.581818	1	0.727273
14	0.363636	14	0.218182	14	0.4
28	0.836364	28	0.690909	28	0.763636
42	1.30909	42	0.909091	42	0.909091
56	5.85455	56	4.54545	56	5.05455
70	14	70	12.6182	70	13.8909
84	18.8	84	18	84	19.6
91	4.11	91	4.44	91	4.27
109	7.45455	109	9.85	109	9.38
126	13.38	126	16.76	126	15.93
130	1.49	130	1.67	130	1.78
138	3.42	138	3.67	138	2.51
151	3.6	151	3.53	151	4.36
180	8.91	180	9.78	180	9.82
193	8.18182	193	7.96364	193	10.3636
200	8.47	200	8.18	200	9.71
207	7.34545	207	7.70909	207	9.6
221	10.4364	221	10.8727	221	12.4
225	1.30909	225	1.38182	225	1.63636
235	2.72727	235	2.43636	235	2.47273
258	8.29091	258	8.98182	258	5.12727
280	14.3636	280	14.8	280	10.8727
281	1.34545	281	1.16364	281	1.09091
299	3.38182	299	3.56364	299	2.90909
315	4.83636	315	11.1636	315	6.83636
327	8.72727	327	23.8545	327	16.5818
328	0.290909	328	1.30909	328	0.945455
348	4.83636	348	5.16364	348	9.34545
369	17.2727	369	19.2727	369	22.3273
372	0.62	372	0.73	372	0.8
390	4.69091	390	7.38182	390	4.61818
418	16.6909	418	24.6182	418	17.9273
421	2.29	421	2.84	421	2.47
440	5.56364	440	3.89091	440	11.2
477	24.5818	477	12.3636	477	24.4
478	1.93	478	1.2	478	1.89
503	6.69091	503	6.54545	503	4.25455
545	4.58182	545	2.47273	545	11.4909
586	23.5636	586	19.3455	586	24.0364
601	2.36	601	2.4	601	2.22
629	1.96	629	2.22	629	1.2
658	8.18	658	7.16	658	4.73
Dilution 0
Dilution 1
Dilution 2
Dilution 3
Dilution 4
Dilution 5
Dilution 6
Dilution 7
Dilution 8
Dilution 9
	Inclination (m)	Doubling time (days)	Mean doubling time (d)	Mean doubling time - without 0 (d)	Mean doubling time - without 0 (d) - all replicates
Replicate 1 - Dilution 0	0.0543	12.7651	19.5004
Replicate 1 - Dilution 1	0.0337	20.5682		20.3423	20.014
Replicate 1 - Dilution 2	0.0181	38.2954
Replicate 1 - Dilution 3	0.0431	16.0823
Replicate 1 - Dilution 4	0.0388	17.8646
Replicate 1 - Dilution 5	0.0993	6.98033
Replicate 1 - Dilution 6	0.0693	10.0021
Replicate 1 - Dilution 7	0.0421	16.4643
Replicate 1 - Dilution 8	0.019	36.4814
Replicate 2 - Dilution 0	0.0524	13.228	19.9065
Replicate 2 - Dilution 1	0.038	18.2407		20.7414
Replicate 2 - Dilution 2	0.0174	39.836
Replicate 2 - Dilution 3	0.0441	15.7176
Replicate 2 - Dilution 4	0.0662	10.4705
Replicate 2 - Dilution 5	0.0656	10.5663
Replicate 2 - Dilution 6	0.0736	9.41776
Replicate 2 - Dilution 7	0.0269	25.7676
Replicate 2 - Dilution 8	0.0193	35.9144
Replicate 3 - Dilution 0	0.0487	14.233	18.4331
Replicate 3 - Dilution 1	0.0377	18.3859		18.9582
Replicate 3 - Dilution 2	0.0207	33.4854
Replicate 3 - Dilution 3	0.0339	20.4468
Replicate 3 - Dilution 4	0.0582	11.9097
Replicate 3 - Dilution 5	0.0768	9.02535
Replicate 3 - Dilution 6	0.0659	10.5182
Replicate 3 - Dilution 7	0.0382	18.1452
Replicate 3 - Dilution 8	0.0233	29.7488

## Sheet: Naphthalene 70°C
Day - replicate 1	Sulfide - replicate 1	Day - replicate 2	Sulfide - replicate 2	Day - replicate 3	Sulfide - replicate 3
1	0.618182	1	0.4	1	0.4
14	0.327273	14	0.472727	14	0.436364
28	0.836364	28	1.16364	28	0.618182
42	0.509091	42	0.763636	42	0.436364
56	1.01818	56	1.23636	56	0.981818
70	1.49091	70	1.45455	70	1.34545
84	1.74545	84	2	84	2.25455
109	2.76364	109	3.85455	109	5.41818
126	5.85	126	8.07	126	11.42
138	8.15	138	12.44	138	13.2
151	10.4	151	15.24	151	16.84
153	2.11	153	2.18	153	1.89
180	7.35	180	4.29091	180	7.09
193	7.64	193	7.89	193	6.04
200	8.25455	200	7.38	200	6.62
207	7.2	207	6.87273	207	5.63636
221	9.78182	221	8.87273	221	7.45455
235	9.27273	235	7.6	235	7.67273
258	9.23636	258	10.0364	258	9.96364
280	12.1455	280	10.6909	280	9.09091
281	1.70909	281	1.45455	281	1.56364
299	2.50909	299	2.43636	299	2.21818
315	3.09091	315	3.74545	315	2.8
327	4.4	327	4.22	327	3.71
348	4.43636	348	4.29091	348	3.96364
369	4.07	369	3.67	369	3.16
390	6.4	390	5.92727	390	5.70909
418	6.58182	418	5.81818	418	5.12727
440	6.36364	440	5.81818	440	5.78182
477	6.90909	477	6.22182	477	5.34545
503	6.61818	503	7.38182	503	6.76364
545	5.16364	545	6.21818	545	4.8
586	10.6545	586	9.16364	586	7.30909
601	7.67	601	7.64	601	6.58
629	3.02	629	2.58	629	6.07
658	4.07	658	3.82	658	7.6
Dilution 0
Dilution 1
Dilution 2
	Inclination (m)	Doubling time (d)	Mean doubling time (d)	Mean doubling time - without 0 (d)	Mean doubling time - without 0 (d) - all replicates
Replicate 1 - Dilution 0	0.0217	31.9423	162.113
Replicate 1 - Dilution 1	0.01	69.3147		227.198	201.128
Replicate 1 - Dilution 2	0.0018	385.082
Replicate 2 - Dilution 0	0.0241	28.7613	159.541
Replicate 2 - Dilution 1	0.0107	64.7801		224.931
Replicate 2 - Dilution 2	0.0018	385.082
Replicate 3 - Dilution 0	0.0279	24.844	109.117
Replicate 3 - Dilution 1	0.0097	71.4585		151.254
Replicate 3 - Dilution 2	0.003	231.049
