# Supplementary material for: Potential for the anaerobic oxidation of benzene and naphthalene in thermophilic microorganisms from the Guaymas Basin
Source: Front Microbiol. 2023 Sep 29;14:1279865. doi: 10.3389/fmicb.2023.1279865 (PMC10570749; doi:10.3389/fmicb.2023.1279865)
Supplement: Supplementary table s5 — Relative abundances of MAGs in UAH-degrading cultures obtained with CoverM and taxonomic classification with GTDB-Tk. [file Table_5.XLSX]

## Sheet: Sheet1
Genome	benzene_50	benzene_70	naphthalene_50	naphthalene_70	Domain	Phylum	Class	Order	Family	Genus	Species
MAG_1	0	1.59234	0	0.321695	Archaea	Thermoplasmatota	E2	UBA202	JdFR-43
MAG_10	0	0.785839	0	0.615356	Archaea	Halobacteriota	Archaeoglobi	Archaeoglobales	Archaeoglobaceae	Archaeoglobus
MAG_11	0	1.12192	0	0.548312	Archaea	Thermoplasmatota	E2	DHVEG-1	B18-G2	B18-G2
MAG_13	0	0.335896	0	2.25776	Bacteria	WOR-3	UBA3073	NMUJ01	NMUJ01	NMUJ01
MAG_14	0	0.474494	0	1.41166	Archaea	Thermoproteota	Nitrososphaeria_A	Caldarchaeales	NZ13-MGT	EX4484-121
MAG_15	0	1.0097	0	1.60104	Bacteria	Desulfobacterota	Thermodesulfobacteria	Thermodesulfobacteriales	Thermodesulfobacteriaceae	Thermodesulfobacterium	Thermodesulfobacterium sp017656385
MAG_16	0	6.18579	0	5.09182	Bacteria	Bipolaricaulota	Bipolaricaulia	Bipolaricaulales	Bipolaricaulaceae	UBA3571
MAG_17	0	5.81413	0	1.58232	Archaea	Halobacteriota	Archaeoglobi	Archaeoglobales	Archaeoglobaceae	B5-G16
MAG_19	0	0	0	1.53379	Archaea	Thermoproteota	Thermoproteia	EX4484-217-1	EX4484-217-1	EX4484-217-1
MAG_2	0	2.49337	0	0	Archaea	Aenigmatarchaeota	Aenigmatarchaeia	GW2011-AR5	SpSt-1120
MAG_20	0	0	0	1.49496	Archaea	Aenigmatarchaeota	Aenigmatarchaeia	QMZP01	QMZP01	QMZY01
MAG_25	0	0	0	0.965907	Bacteria	Chloroflexota	Anaerolineae	VGOG01	VGOG01
MAG_26	0	0	0	2.93126	Archaea	Asgardarchaeota	Baldrarchaeia	Baldrarchaeales	DXJG01	DXJG01
MAG_27	0	0	0	2.48571	Archaea	Thermoproteota	Bathyarchaeia	B26-1	WUQV01
MAG_28	0	0.0501412	0	2.31215	Archaea	Thermoproteota	Nitrososphaeria_A	Caldarchaeales	NZ13-MGT	EX4484-121
MAG_29	0	0	0	2.73707	Bacteria	JACPQY01
MAG_3	0	3.01724	0	0	Archaea	Thermoplasmatota	E2	UBA202	JdFR-43
MAG_30	0	0	0	4.87837	Bacteria	Desulfobacterota	Thermodesulfobacteria	Thermodesulfobacteriales	Thermodesulfobacteriaceae	Thermodesulfobacterium	Thermodesulfobacterium sp003641645
MAG_31	0	0	0	7.8261	Archaea	Halobacteriota	Archaeoglobi	Archaeoglobales	Archaeoglobaceae	Archaeoglobus_B
MAG_32	0	0	0	5.3425	Archaea	Thermoproteota	Bathyarchaeia	B26-1	WUQV01
MAG_33	0	0	0	11.8449	Bacteria	Chloroflexota	Dehalococcoidia	SZUA-161	SpSt-899
MAG_34	0.428076	0	56.1602	0.043239	Bacteria	Desulfobacterota	DSM-4660	Desulfatiglandales	Desulfatiglandaceae	B111-G9
MAG_35	3.05713	0	6.88823	0	Bacteria	Calditrichota	Calditrichia	RBG-13-44-9	RBG-13-44-9
MAG_36	2.81077	0	4.87566	0	Bacteria	Desulfobacterota	DSM-4660	Desulfatiglandales	Desulfatiglandaceae	B111-G9	B111-G9 sp011042035
MAG_37	8.61832	0	3.23766	0	Bacteria	Patescibacteria	ABY1	UBA2196	GWA2-42-15
MAG_38	0.764753	0	1.40027	0	Bacteria	Desulfobacterota	Desulfobacteria	Desulfobacterales	Desulfosudaceae	Desulfosudis	Desulfosudis sp002085115
MAG_39	1.11428	0	1.22208	0	Bacteria	Synergistota	Synergistia	Synergistales	Thermovirgaceae	Thermovirga	Thermovirga sp017656375
MAG_4	0	3.42835	0	0	Archaea	Methanobacteriota_B	Thermococci	Thermococcales	Thermococcaceae	Thermococcus_C	Thermococcus_C sp002009975
MAG_40	0.901591	0	1.18968	0	Bacteria	Thermotogota	Thermotogae	Petrotogales	Kosmotogaceae	Kosmotoga_B	Kosmotoga_B sp003643975
MAG_41	0.236227	0	0.920609	0	Bacteria	Desulfobacterota	Desulfobacteria	Desulfobacterales	UBA2174	UBA2174	UBA2174 sp011042305
MAG_42	0.149101	0	2.18927	0	Bacteria	Desulfobacterota_I	Desulfovibrionia	Desulfovibrionales	Desulfohalobiaceae_A	Desulfothermus
MAG_43	0	0	4.84733	0	Bacteria	Eremiobacterota	Xenobia
MAG_44	1.52498	0	0	0	Bacteria	Desulfobacterota	Desulfobacteria	C00003060	C00003060	B23-G16	B23-G16 sp003647435
MAG_45	2.7806	0	0	0	Archaea	Thermoplasmatota	E2	DHVEG-1	DHVEG-1	B44-G15
MAG_46	3.21357	0	0	0	Bacteria	Desulfobacterota	DSM-4660	Desulfatiglandales	Desulfatiglandaceae
MAG_47	3.5193	0	0	0	Bacteria	Desulfobacterota	DSM-4660	Desulfatiglandales	Desulfatiglandaceae	B111-G9	B111-G9 sp003646995
MAG_48	4.42678	0	0.0329102	0	Bacteria	Caldisericota	Caldisericia	B22-G15	B22-G15	B22-G15	B22-G15 sp003648245
MAG_49	3.65728	0	0	0	Archaea	Thermoplasmatota	E2	DHVEG-1	DHVEG-1	B44-G15
MAG_5	0	1.28398	0	0	Bacteria	Desulfobacterota	DSM-4660	Desulfatiglandales
MAG_50	1.18874	0	0.657402	0	Bacteria	Thermotogota	Thermotogae	Thermotogales	DSM-5069	B6-G13	B6-G13 sp003641785
MAG_51	1.49555	0	0.329736	0	Bacteria	Chloroflexota	Anaerolineae	JACIWR01	JACIWR01	JACIWR01
MAG_52	2.45958	0	0.3497	0	Bacteria	Bipolaricaulota	Bipolaricaulia	UBA7950	UBA9294	S016-54
MAG_53	31.2211	0	0	0	Archaea	Thermoplasmatota	E2	UBA202	DSCA01	VBQP01	VBQP01 sp008297795
MAG_55	1.07585	0	0	0	Archaea	Asgardarchaeota	Heimdallarchaeia	UBA460	UBA460
MAG_7	0	1.04485	0	0.0473233	Bacteria	Desulfobacterota	BSN033	B13-G15
MAG_8	0	0.683204	0	0.185917	Bacteria	Patescibacteria	Paceibacteria	Paceibacterales	PEYH01
MAG_9	0	53.2922	0	0	Bacteria	Desulfobacterota	DSM-4660	Desulfatiglandales
unmapped	25.3564	17.3865	15.6993	41.9408
