# Supplementary material for: Potential for the anaerobic oxidation of benzene and naphthalene in thermophilic microorganisms from the Guaymas Basin
Source: Front Microbiol. 2023 Sep 29;14:1279865. doi: 10.3389/fmicb.2023.1279865 (PMC10570749; doi:10.3389/fmicb.2023.1279865)
Supplement: Supplementary table s7 — Pathways and genes involved in the anaerobic degradation of benzene and naphthalene. [file Table_7.xlsx]

## Sheet: Sheet1
Pathway part	Gene(s)	Protein encoded
Benzene methylation	bssABCD	Benzylsuccinate synthase
Benzene methylation	bbsEF	Succinyl-CoA:benzylsuccinate CoA-transferase
Benzene methylation	bbsG	Benzylsuccinyl-CoA dehydrogenase
Benzene methylation	bbsH	Phenylitaconyl-CoA hydratase
Benzene methylation	bbsCD	2-[Hydroxy(phenyl)methyl]-succinyl-CoA dehydrogenase
Benzene methylation	bbsAB	Benzoylsuccinyl-CoA thiolase
Benzene hydroxylation	ppsABC	Phenylphosphate synthase
Benzene hydroxylation	ppcABCD	Phenylphosphate carboxylase
Benzene hydroxylation	hbaA / hcrL	4-Hydroxybenzoate-CoA ligase
Benzene hydroxylation	pcmRST / hcrABC / hbaBCD	4-Hydroxybenzoyl-CoA reductase
Benzene carboxylation	abcAD	Benzene carboxylase
Benzene carboxylation	bamY / bcl1 / bzlA	Benzoate-CoA ligase
Reductive dearomatization (benzene)	bcrABCD	Type I benzoyl-CoA reductase (ATP-dependent) (BCR I) Thauera-type
Reductive dearomatization (benzene)	bzdNOPQ	Type I benzoyl-CoA reductase (ATP-dependent) (BCR I) Azoarcus-type
Reductive dearomatization (benzene)	bamBCDEFGHI	Type II benzoyl-CoA reductase (ATP-independent) (BCR II)
Ring hydrolysis	bzdW / dch / bamR	Cyclohexa-1,5-dienecarbonyl-CoA hydratase
Ring hydrolysis	bzdX / had / bamQ	6-Hydroxycyclohex-1-ene-1-carboxyl-CoA dehydrogenase
Ring hydrolysis	bzdY / oah / bamA	6-Oxocyclohex-1- ene-1-carbonyl-CoA hydrolase
Ring hydrolysis (Rhodopseudomonas)	badJ	Cyclohexanecarboxyl-CoA dehydrogenase
Ring hydrolysis (Rhodopseudomonas)	badK	Cyclohex-1-ene-1-carboxyl-CoA hydratase
Ring hydrolysis (Rhodopseudomonas)	badH	2-Hydroxycyclohexanecarboxyl-CoA dehydrogenase
Ring hydrolysis (Rhodopseudomonas)	badI	2-Ketocyclohexanecarboxyl-CoA hydrolase
Ring hydrolysis (Rhodopseudomonas)	pimCD	Pimeloyl-CoA dehydrogenase (large-C & small-D subunit)
Ring hydrolysis (Rhodopseudomonas)	pimF	Enoyl-CoA hydratase
Lower benzoyl-CoA pathway	pimE	3-Hydroxypimeloyl-CoA dehydrogenase
Lower benzoyl-CoA pathway	pimB	Acetyl-CoA acyltransferase
Lower benzoyl-CoA pathway	gcdH	Glutaryl-CoA dehydrogenase (decarboxylating) (facultative anaerobes)
Lower benzoyl-CoA pathway	gdh	Glutaryl-CoA dehydrogenase (non-decarboxylating) (oligate anaerobes)
Lower benzoyl-CoA pathway	gcdABCD	Glutaconyl-CoA decarboxylase (oligate anaerobes) (energy-conserving)
Lower benzoyl-CoA pathway		3-Hydroxybutyryl-CoA dehydratase
Lower benzoyl-CoA pathway		3-Hydroxybutyryl-CoA dehydrogenase
Lower benzoyl-CoA pathway	acat	Acetoacetyl-CoA thiolase
Phenylacetic acid pathway	paaK	Phenylacetate-CoA ligase
Phenylacetic acid pathway	paaI	Acyl-CoA thioesterase
Phenylacetic acid pathway	paaABCDE	1,2-Phenylacetyl-CoA epoxidase complex
Phenylacetic acid pathway	paaG	1,2-Epoxyphenylacetyl-CoA isomerase
Phenylacetic acid pathway	paaZ	Bifunctional protein (aldehyde dehydrogenase/enoyl-CoA hydratase)
Phenylacetic acid pathway	paaY	Thioesterase
Phenylacetic acid pathway	paaJ	3-Oxoadipyl-CoA thiolase
Phenylacetic acid pathway	paaF	2,3-Dehydroadipyl-CoA hydratase
Phenylacetic acid pathway	paaH	3-Hydroxyadipyl-CoA dehydrogenase
Phenylacetic acid pathway	paaX / paaR	Transcriptional regulator/repressor
Naphthalene methylation	nmsABCD	Naphthyl-2-methylsuccinyl synthase
Naphthalene methylation	bnsEF	Naphthyl-2-methylsuccinyl-CoA transferase
Naphthalene methylation	bnsG	Naphthyl-2-methyl-succinyl-CoA dehydrogenase
Naphthalene methylation	bnsH	Naphthyl-2-methylene succinyl-CoA hydratase
Naphthalene methylation	bnsCD	Naphthyl-2-hydroxymethyl-succinyl-CoA dehydrogenase
Naphthalene methylation	bnsAB	Napthyl-2-oxomethyl-succinyl-CoA thiolase
Naphthalene carboxylation		Naphthalene carboxylase (UbiD-like carboxylase cluster)
Naphthalene carboxylation	ncl	Naphthoyl-CoA ligase
Reductive dearomatization (naphthalene)	ncr	2-Napthtoyl-CoA reductase
Reductive dearomatization (naphthalene)	dhncr	5,6-Dihydro-2-naphthyl-CoA reductase
Reductive dearomatization (naphthalene)	thnBCDE	5,6,7,8-Tetrahydro-2-naphthoyl-CoA reductase (THNCR)
thn operon	thnR	TetR family transcriptional regulator
thn operon	thnA	Enoyl-CoA hydratase/hydrolase/isomerase
thn operon	thnF	Ferredoxin
thn operon	thnG	Oxidoreductase
thn operon	thnH	Acyl dehydratase MaoC like
thn operon	thnI	Acyl dehydratase MaoC like
thn operon	thnJ	Acetyl-CoA acetyltransferase/thiolase
thn operon	thnK	3-Hydroxyacyl-CoA dehydrogenase
thn operon	thnL	Enoyl-CoA hydratase/hydrolase/isomerase | putative ring-cleaving hydrolase
thn operon	thnM	Enoyl-CoA hydratase/hydrolase/isomerase
thn operon	thnN	Metal-dependent amidohydrolase
thn operon	thnO	Acyl-CoA dehydrogenase
thn operon	thnW	3-Oxoacyl-ACP reductase
thn operon	thnP	Acetyl-CoA transferase/hydrolase
thn operon	thnQ	Acyl-CoA:acetate-lyase AtuA like
thn operon	thnS	Acyl-CoA:acetate-lyase AtuA like
thn operon	thnX	3-Oxoacyl-ACP reductase
thn operon	thnY	3-Hydroxyacyl-CoA dehydrogenase
thn operon	thnT	Acyl-CoA dehydrogenase
thn operon	thnU	Enoyl-CoA hydratase/hydrolase/isomerase
thn operon	thnV	Acetyl-CoA acetyltransferase/thiolase
CO-Dehydrogenase/Acetyl-CoA Synthase (CODH/ACS)	cdhA / acsB	CO dehydrogenase/acetyl-CoA synthase alpha subunit
CO-Dehydrogenase/Acetyl-CoA Synthase (CODH/ACS)	cdhC / acsA	CO dehydrogenase/acetyl-CoA synthase beta subunit
CO-Dehydrogenase/Acetyl-CoA Synthase (CODH/ACS)	cdhE / acsC	CO dehydrogenase/acetyl-CoA synthase gamma subunit
CO-Dehydrogenase/Acetyl-CoA Synthase (CODH/ACS)	cdhD / acsD	CO dehydrogenase/acetyl-CoA synthase delta subunit
CO-Dehydrogenase/Acetyl-CoA Synthase (CODH/ACS)	cdhB / acsE	CO dehydrogenase/acetyl-CoA synthase epsilon subunit
Wood-Ljungdahl (H4F methyl branch)	metF	5,10-Methylene-H4F reductase
Wood-Ljungdahl (H4F methyl branch)	folD	5,10-Methenyl-H4F cyclohydrolase (with 5,10-methylene-H4F dehydrogenase)
Wood-Ljungdahl (H4F methyl branch)	fhs	10-Formyl-H4F synthetase
Wood-Ljungdahl (H4F methyl branch)	fdhF	Formate dehydrogenase
Wood-Ljungdahl (H4MPT methyl branch)	mer	Methylene-H4MPT reductase
Wood-Ljungdahl (H4MPT methyl branch)	mtd / hmd	Methylene-H4MPT dehydrogenase
Wood-Ljungdahl (H4MPT methyl branch)	mch	Methenyl-H4MPT cyclohydrolase
Wood-Ljungdahl (H4MPT methyl branch)	ftr	Formylmethanofuran:H4MPT formyltransferase
Wood-Ljungdahl (H4MPT methyl branch)	fwdABCD / fmdABCD	Formylmethanofuran dehydrogenase
Tricarboxylic acid cycle	cit	Citrate synthase
Tricarboxylic acid cycle	acn	Aconitate hydratase
Tricarboxylic acid cycle	idh	Isocitrate dehydrogenase
Tricarboxylic acid cycle		Alpha-ketoglutarate dehydrogenase
Tricarboxylic acid cycle	scsAB	Succinyl-CoA synthetase / succinate-CoA ligase
Tricarboxylic acid cycle	sdhABCD	Succinate dehydrogenase
Tricarboxylic acid cycle	fumABC	Fumarase
Tricarboxylic acid cycle	mdh	Malate dehydrogenase
Dissimilatory sulfate reduction	sat	ATP sulfurylase / sulfate adenylyltransferase
Dissimilatory sulfate reduction	aprAB	Adenylylsulfate reductase
Dissimilatory sulfate reduction	dsrAB	Dissimilatory sulfite reductase
Cell appendages	flaB/flgA	Structural pilin
Cell appendages	flaCDE	Membrane protein with a motor or switch function
Cell appendages	flaF	Flagellin
Cell appendages	flaG	Flagellin
Cell appendages	flaH	Membrane protein with a motor or switch function
Cell appendages	flaI	ATPase
Cell appendages	flaJ	Membrane protein with a motor or switch function
Cell appendages	flaK/flgE	Ppre-archaellin-processing peptidase
Cell appendages	pilA	Type IV major pilin
Chemotaxis	cheA	Chemotaxis protein
Chemotaxis	cheB	Protein-glutamate methylesterase / protein-glutamine glutaminase / chemotaxis response regulator
Chemotaxis	cheC	CheY-P phosphatase
Chemotaxis	cheD	Methyl-accepting chemotaxis protein
Chemotaxis	cheF	Chemotaxis protein
Chemotaxis	cheR	Chemotaxis protein methyltransferase
Chemotaxis	cheW	Chemotaxis protein
Chemotaxis	cheY	Chemotaxis response regulator
