# Supplementary material for: Potential for the anaerobic oxidation of benzene and naphthalene in thermophilic microorganisms from the Guaymas Basin
Source: Front Microbiol. 2023 Sep 29;14:1279865. doi: 10.3389/fmicb.2023.1279865 (PMC10570749; doi:10.3389/fmicb.2023.1279865)
Supplement: Supplementary table s8 — MAGs occurring with relative abundances of 3-5% in the benzene-oxidizing culture at 50°C. Optimal growth temperature (OGT) was predicted with OGT_prediction, taxonomic affiliation was determined with GTDB-Tk. [file Table_8.XLSX]

## Sheet: Sheet1
MAG	Relative abundance (%)	OGT (°C)	Domain	Phylum	Class	Order	Family	Genus	Species
48	4.4	39.9	Bacteria	Patescibacteria	ABY1	UBA2196	GWA2-42-15
49	3.7	46.4	Bacteria	Caldisericota	Caldisericia	B22-G15	B22-G15	B22-G15	B22-G15 sp003648245
47	3.5	51.1	Archaea	Thermoplasmatota	E2	DHVEG-1	DHVEG-1	B44-G15
46	3.2	44.2	Bacteria	Desulfobacterota	DSM-4660	Desulfatiglandales	Desulfatiglandaceae	B111-G9	B111-G9 sp003646995
35	3.1	47.5	Bacteria	Desulfobacterota	DSM-4660	Desulfatiglandales	Desulfatiglandaceae
