# Supplementary material for: Potential for the anaerobic oxidation of benzene and naphthalene in thermophilic microorganisms from the Guaymas Basin
Source: Front Microbiol. 2023 Sep 29;14:1279865. doi: 10.3389/fmicb.2023.1279865 (PMC10570749; doi:10.3389/fmicb.2023.1279865)
Supplement: Supplementary table s9 — ANI and AAI values of DSM-4660 MAGs. [file Table_9.XLSX]

## Sheet: ANI
Genome A	Genome B	ANI (%)
GCA_022013615.1	GCA_022013615.1	99.9881
GCA_024641835.1	GCA_024641835.1	99.9809
GCA_900258555.1	GCA_900258555.1	99.9425
GCA_003646995.1	MAG 47	99.4642
GCA_019309225.1	MAG 36	99.424
MAG 47	GCA_003646995.1	99.3219
MAG 36	GCA_019309225.1	99.1288
GCA_021163815.1	MAG 46	95.2401
MAG 46	GCA_021163815.1	94.9936
GCF_000422285.1	GCA_900498135.1	94.1152
GCA_900498135.1	GCF_000422285.1	94.0839
GCA_013203065.1	GCA_016783065.1	93.1996
GCA_016783065.1	GCA_013203065.1	92.8443
GCA_015223015.1	GCA_020351915.1	92.7488
GCA_020351915.1	GCA_015223015.1	92.2689
GCA_015223015.1	GCA_019306255.1	91.9925
GCA_019306255.1	GCA_015223015.1	91.8123
GCA_002050025.1	GCA_022013615.1	90.0406
GCA_020351915.1	GCA_019306255.1	89.6779
GCA_019313765.1	GCA_019309305.1	89.5843
GCA_019306255.1	GCA_020351915.1	89.5284
GCA_022013615.1	GCA_002050025.1	89.3657
GCA_019309305.1	GCA_019313765.1	89.1043
GCA_019308645.1	GCA_019310745.1	88.5947
GCA_019310745.1	GCA_019308645.1	88.4564
GCA_000179315.1	GCA_022340265.1	88.1028
GCA_019308645.1	GCA_019309285.1	88.0776
GCA_022340265.1	GCA_000179315.1	88.0428
GCA_019309285.1	GCA_019308645.1	87.92
GCA_021159825.1	GCA_018644785.1	87.7117
GCA_019309285.1	GCA_019310745.1	87.4613
GCA_018644785.1	GCA_021159825.1	87.3086
GCA_019308985.1	GCA_019308525.1	87.0771
GCA_012513605.1	GCA_016931115.1	86.9957
GCA_019313765.1	GCA_021107495.1	86.981
GCA_021107495.1	GCA_019309305.1	86.9804
GCA_016931115.1	GCA_012513605.1	86.9764
GCA_019308525.1	GCA_019308985.1	86.917
GCA_019310745.1	GCA_019309285.1	86.8741
GCA_019309305.1	GCA_021107495.1	86.871
GCA_021107495.1	GCA_019313765.1	86.5134
GCA_021159825.1	GCA_019314425.1	86.4883
GCA_019314425.1	GCA_018644785.1	86.1916
GCA_018644785.1	GCA_019314425.1	86.1814
GCA_019314425.1	GCA_021159825.1	85.9891
GCA_018644785.1	GCA_016844935.1	85.1415
GCA_016844935.1	GCA_018644785.1	84.9341
GCA_019309145.1	GCA_003646815.1	82.6897
GCA_003646815.1	GCA_019309145.1	82.5169
GCA_020355145.1	GCA_020349945.1	82.47
MAG 36	MAG 34	82.4415
GCA_019309225.1	MAG 34	82.3982
GCA_021159825.1	GCA_016844935.1	82.3475
GCA_020349945.1	GCA_020355145.1	82.2992
MAG 34	MAG 36	82.2398
MAG 34	GCA_019309225.1	82.2238
GCA_016844935.1	GCA_021159825.1	82.0913
GCA_002424495.1	GCA_900258555.1	82.0139
GCA_900258555.1	GCA_002424495.1	81.992
GCA_022013615.1	GCA_020349865.1	81.7504
GCA_020349865.1	GCA_022013615.1	81.7442
GCA_019314425.1	GCA_016844935.1	81.673
GCA_016844935.1	GCA_019314425.1	81.6054
GCA_013375335.1	GCA_020349945.1	81.0741
GCA_020349945.1	GCA_013375335.1	80.8811
GCA_013375385.1	GCA_020355145.1	80.6602
GCA_013375385.1	GCA_020349945.1	80.5954
GCA_020355145.1	GCA_013375385.1	80.5511
GCA_013375335.1	GCA_020355145.1	80.3777
GCA_020355145.1	GCA_013375335.1	80.3662
GCA_020349945.1	GCA_013375385.1	80.3407
GCA_018644785.1	GCA_022340265.1	79.6537
GCA_020351915.1	GCA_020348625.1	79.6043
GCA_020348625.1	GCA_020351915.1	79.5303
GCA_003646995.1	GCA_019309225.1	79.5031
GCA_003646995.1	MAG 36	79.4959
GCA_022340265.1	GCA_018644785.1	79.485
GCA_021159825.1	GCA_022340265.1	79.4677
GCA_022340265.1	GCA_021159825.1	79.4586
GCA_019309285.1	GCA_019306255.1	79.4496
MAG 36	MAG 47	79.4265
GCA_002050025.1	GCA_020349865.1	79.3924
GCA_019306255.1	GCA_019309285.1	79.3087
MAG 47	GCA_019309225.1	79.2834
MAG 47	MAG 36	79.2667
GCA_019309225.1	GCA_003646995.1	79.244
GCA_019309225.1	MAG 47	79.2172
MAG 36	GCA_003646995.1	79.2096
GCA_024641835.1	GCA_020060805.1	79.0903
GCA_016844935.1	GCA_022340265.1	79.0842
GCA_020349865.1	GCA_002050025.1	79.039
GCA_013375335.1	GCA_013375385.1	79.0341
GCA_019314425.1	GCA_022340265.1	79.0226
GCA_022340265.1	GCA_016844935.1	79.0188
GCA_014382715.1	GCA_016776415.1	78.9542
GCA_019309505.1	GCA_019308985.1	78.9542
GCA_021159825.1	GCA_000179315.1	78.9466
GCA_000179315.1	GCA_019314425.1	78.9368
GCA_019308985.1	GCA_019309505.1	78.9342
GCA_000179315.1	GCA_021159825.1	78.9191
GCA_000179315.1	GCA_018644785.1	78.8848
GCA_019314425.1	GCA_000179315.1	78.8821
GCA_018644785.1	GCA_000179315.1	78.8741
GCA_013375385.1	GCA_013375335.1	78.8738
GCA_022340265.1	GCA_019314425.1	78.859
GCA_016776415.1	GCA_014382715.1	78.854
GCA_019313765.1	GCA_019309255.1	78.8169
GCA_019308525.1	GCA_019309505.1	78.7531
GCA_020060805.1	GCA_024641835.1	78.7139
GCA_019309255.1	GCA_019313765.1	78.7121
GCA_019309255.1	GCA_019309305.1	78.6973
GCA_015223015.1	GCA_019308645.1	78.6823
GCA_000179315.1	GCA_016844935.1	78.6599
GCA_019309505.1	GCA_019308525.1	78.6551
GCA_019309305.1	GCA_019309255.1	78.6404
GCA_020060215.1	GCA_002840495.1	78.5763
GCA_016844935.1	GCA_000179315.1	78.5642
GCA_013375385.1	GCA_020351915.1	78.4352
GCA_013375385.1	GCA_015223015.1	78.4343
GCA_015223015.1	GCA_013375385.1	78.4266
GCA_021159525.1	GCA_021737785.1	78.4243
GCA_002840495.1	GCA_020060215.1	78.3935
GCA_020355145.1	GCA_019308645.1	78.372
GCA_019308645.1	GCA_020355145.1	78.348
GCA_019308645.1	GCA_020349945.1	78.3078
GCA_021737785.1	GCA_021159525.1	78.2933
GCA_020351915.1	GCA_013375385.1	78.2821
GCA_020349945.1	GCA_019308645.1	78.2664
GCA_019306255.1	GCA_013375385.1	78.2416
GCA_013375385.1	GCA_019306255.1	78.2012
GCA_019308645.1	GCA_013375385.1	78.1769
GCA_013375385.1	GCA_019308645.1	78.162
GCA_020351915.1	GCA_019308645.1	78.152
GCA_013375385.1	GCA_019309285.1	78.1144
GCA_019308645.1	GCA_015223015.1	78.0801
GCA_019309285.1	GCA_020355145.1	78.057
GCA_019309285.1	GCA_013375385.1	77.9835
GCA_013375385.1	GCA_019310745.1	77.935
GCA_019309285.1	GCA_020349945.1	77.9056
GCA_020349945.1	GCA_015223015.1	77.8678
GCA_020351915.1	GCA_020349945.1	77.8615
GCA_019310745.1	GCA_013375385.1	77.8536
GCA_020355145.1	GCA_019309285.1	77.8316
GCA_020349945.1	GCA_020351915.1	77.8114
GCA_020348625.1	GCA_015223015.1	77.7517
GCA_014382715.1	GCA_019306455.1	77.7049
GCA_020349945.1	GCA_019309285.1	77.7038
MAG 5	MAG 9	77.6997
GCA_019310745.1	GCA_020349945.1	77.6964
MAG 9	MAG 5	77.6881
GCA_015223015.1	GCA_020355145.1	77.6782
GCA_020349945.1	GCA_019310745.1	77.6534
GCA_020355145.1	GCA_020351915.1	77.6275
GCA_015223015.1	GCA_020349945.1	77.5842
GCA_020351915.1	GCA_020355145.1	77.5271
GCA_019306455.1	GCA_014382715.1	77.5233
GCA_015223015.1	GCA_019309285.1	77.5126
GCA_015223015.1	GCA_020348625.1	77.4957
GCA_020351915.1	GCA_019310745.1	77.4354
GCA_020355145.1	GCA_015223015.1	77.4106
GCA_019310745.1	GCA_020355145.1	77.3849
GCA_021737785.1	GCA_016776415.1	77.3263
GCA_020351915.1	GCA_013375335.1	77.2679
GCA_019310745.1	GCA_020351915.1	77.2627
GCA_020355145.1	GCA_019310745.1	77.209
GCA_013375335.1	GCA_020351915.1	77.1452
GCA_020355145.1	GCA_019306255.1	77.13
GCA_021737785.1	GCA_021737725.1	77.1138
GCA_016776415.1	GCA_021737785.1	77.0786
GCA_021737725.1	GCA_021737785.1	77.0722
GCA_020351915.1	GCA_019309285.1	76.984
GCA_019309285.1	GCA_015223015.1	76.9628
GCA_019306255.1	GCA_020355145.1	76.9306
GCA_019309285.1	GCA_020351915.1	76.8528
GCA_013375335.1	GCA_019309285.1	76.8401
GCA_019309285.1	GCA_013375335.1	76.6377

## Sheet: AAI
Genome A	Genes in A	Genome B	Genes in B	# orthologous genes	Mean AAI (%)	Std AAI (%)	Orthologous fraction (OF) (%)
GCA_019309225.1	2928	MAG 36	2828	1849	98.77	6.71	65.38
MAG 47	3043	GCA_003646995.1	3569	2096	98.24	8.69	68.88
GCA_021163815.1	1412	MAG 46	2172	964	96.18	6	68.27
GCA_900498135.1	4164	GCF_000422285.1	3941	3167	95.02	6.57	80.36
GCA_013203065.1	3750	GCA_016783065.1	3347	1677	90.14	14.16	50.1
GCA_020351915.1	4672	GCA_015223015.1	1555	1021	89.41	14.62	65.66
GCA_015223015.1	1555	GCA_019306255.1	3826	947	88.37	13.95	60.9
GCA_019309305.1	3872	GCA_019313765.1	2622	1376	88.18	12.47	52.48
GCA_012513605.1	4400	GCA_016931115.1	4581	3094	87.54	9.41	70.32
GCA_000179315.1	6438	GCA_022340265.1	4606	2512	87.49	12.09	54.54
GCA_019308985.1	4022	GCA_019308525.1	4535	2063	87.23	11.7	51.29
GCA_002050025.1	2225	GCA_022013615.1	5119	1104	86.03	16.08	49.62
GCA_019309305.1	3872	GCA_021107495.1	3007	1626	85.86	12.01	54.07
GCA_003646815.1	3338	GCA_019309145.1	3974	2107	85.82	10.64	63.12
GCA_020351915.1	4672	GCA_019306255.1	3826	1486	85.63	15.43	38.84
GCA_019309285.1	2583	GCA_019308645.1	3392	1027	85.53	14.02	39.76
GCA_021159825.1	2196	GCA_019314425.1	2661	957	85.38	11.78	43.58
GCA_021159825.1	2196	GCA_018644785.1	5554	1027	85.3	14.51	46.77
GCA_021107495.1	3007	GCA_019313765.1	2622	1154	85.28	12.96	44.01
GCA_019308645.1	3392	GCA_019310745.1	1544	627	84.63	15.23	40.61
GCA_018644785.1	5554	GCA_019314425.1	2661	1259	84.55	13.61	47.31
GCA_018644785.1	5554	GCA_016844935.1	5510	2666	83.62	13.15	48.38
GCA_019309285.1	2583	GCA_019310745.1	1544	592	83.06	14.92	38.34
MAG 34	2729	MAG 36	2828	1437	82.58	12.72	52.66
GCA_021159825.1	2196	GCA_016844935.1	5510	1246	82.04	12.31	56.74
MAG 34	2729	GCA_019309225.1	2928	1241	81.97	13.44	45.47
GCA_002424495.1	3839	GCA_900258555.1	4825	2199	81.9	12.06	57.28
GCA_019314425.1	2661	GCA_016844935.1	5510	1532	81.46	12.37	57.57
GCA_020349945.1	2378	GCA_020355145.1	1554	887	81.11	11.16	57.08
MAG 36	2828	GCA_003646995.1	3569	1634	80.51	13.35	57.78
MAG 47	3043	MAG 36	2828	1744	80.46	12.89	61.67
MAG 47	3043	GCA_019309225.1	2928	1432	80	13.67	48.91
GCA_019309225.1	2928	GCA_003646995.1	3569	1401	79.95	14.04	47.85
GCA_019308525.1	4535	GCA_019309505.1	3579	2115	79.52	11.46	59.09
GCA_021159825.1	2196	GCA_022340265.1	4606	1137	79.28	12.22	51.78
GCA_019308985.1	4022	GCA_019309505.1	3579	1948	79.23	12.38	54.43
GCA_022013615.1	5119	GCA_020349865.1	4524	1755	78.94	14.67	38.79
GCA_022340265.1	4606	GCA_019314425.1	2661	1373	78.79	12.15	51.6
GCA_020349945.1	2378	GCA_013375335.1	2124	979	78.44	12.84	46.09
MAG 47	3043	MAG 34	2729	1397	78.29	13.31	51.19
MAG 34	2729	GCA_003646995.1	3569	1338	77.93	13.99	49.03
GCA_022340265.1	4606	GCA_016844935.1	5510	2498	77.85	13.33	54.23
GCA_000179315.1	6438	GCA_021159825.1	2196	1188	77.79	13.01	54.1
GCA_022340265.1	4606	GCA_018644785.1	5554	2149	77.76	14.21	46.66
GCA_020355145.1	1554	GCA_013375385.1	2815	705	77.27	13.44	45.37
GCA_000179315.1	6438	GCA_019314425.1	2661	1509	77.02	13.52	56.71
GCA_020355145.1	1554	GCA_013375335.1	2124	662	76.85	14.45	42.6
GCA_020060805.1	4813	GCA_024641835.1	4832	1900	76.85	14.52	39.48
GCA_016776415.1	1762	GCA_014382715.1	3688	937	76.72	13.41	53.18
GCA_002840495.1	4895	GCA_020060215.1	6463	2998	76.68	12.23	61.25
GCA_021737785.1	4776	GCA_021159525.1	2640	1739	76.62	12.11	65.87
GCA_020349945.1	2378	GCA_013375385.1	2815	1032	76.59	12.62	43.4
GCA_000179315.1	6438	GCA_016844935.1	5510	2423	75.88	14.85	43.97
GCA_019309225.1	2928	GCA_019306325.1	3607	1556	75.7	13.91	53.14
GCA_019306455.1	3246	GCA_014382715.1	3688	1680	75.69	12.98	51.76
GCA_000179315.1	6438	GCA_018644785.1	5554	1999	75.46	15.4	35.99
GCA_019306325.1	3607	MAG 36	2828	1858	75.28	14.22	65.7
GCA_002050025.1	2225	GCA_020349865.1	4524	969	75.01	15.62	43.55
GCA_021737785.1	4776	GCA_016776415.1	1762	1066	74.69	12.56	60.5
MAG 47	3043	GCA_019306325.1	3607	1907	74.23	14.39	62.67
GCA_013375385.1	2815	GCA_013375335.1	2124	783	74.11	14.46	36.86
GCA_020351915.1	4672	GCA_020348625.1	2849	1577	73.99	13.95	55.35
GCA_019306325.1	3607	GCA_003646995.1	3569	1813	73.9	14.97	50.8
MAG 34	2729	GCA_019306325.1	3607	1493	73.82	14.31	54.71
GCA_019306455.1	3246	GCA_016776415.1	1762	978	73.59	12.39	55.51
GCA_020355145.1	1554	GCA_019309285.1	2583	738	73.53	12.85	47.49
GCA_020349945.1	2378	GCA_019309285.1	2583	1007	73.03	12.98	42.35
GCA_020355145.1	1554	GCA_019308645.1	3392	658	73.02	13.3	42.34
GCA_019309285.1	2583	GCA_019306255.1	3826	1160	72.96	14.34	44.91
GCA_013375385.1	2815	GCA_019309285.1	2583	872	72.93	14	33.76
GCA_015223015.1	1555	GCA_020348625.1	2849	748	72.86	13.53	48.1
GCA_020355145.1	1554	GCA_015223015.1	1555	548	72.8	13.05	35.26
GCA_020351915.1	4672	GCA_020355145.1	1554	893	72.72	12.85	57.46
MAG 9	2085	MAG 5	1884	1137	72.64	12.62	60.35
GCA_019309255.1	3178	GCA_019309305.1	3872	1384	72.51	13.76	43.55
GCA_019309255.1	3178	GCA_019313765.1	2622	994	72.45	14.52	37.91
GCA_003599015.1	2725	GCA_009993285.1	3034	1508	72.42	13.56	55.34
GCA_020351915.1	4672	GCA_013375385.1	2815	1253	72.23	14.18	44.51
GCA_020349945.1	2378	GCA_019310745.1	4672	1319	71.96	13.11	55.47
GCA_020349945.1	2378	GCA_020351915.1	1544	563	71.96	13.25	36.46
GCA_020349945.1	2378	GCA_019308645.1	3392	935	71.94	14.34	39.32
GCA_020349945.1	2378	GCA_019306255.1	3826	1030	71.93	12.91	43.31
GCA_015223015.1	1555	GCA_019308645.1	3392	690	71.91	14.07	44.37
GCA_019309285.1	2583	GCA_015223015.1	1555	761	71.84	13.43	48.94
GCA_013375385.1	2815	GCA_015223015.1	1555	680	71.78	14.72	43.73
GCA_020355145.1	1554	GCA_019306255.1	3826	753	71.77	12.99	48.46
GCA_021159525.1	2640	GCA_016776415.1	1762	785	71.68	13.4	44.55
GCA_019306255.1	3826	GCA_020348625.1	2849	1100	71.64	14.52	38.61
GCA_020351915.1	4672	GCA_019309285.1	2583	1167	71.59	13.25	45.18
GCA_019309255.1	3178	GCA_021107495.1	3007	1123	71.58	14.07	37.35
GCA_013375385.1	2815	GCA_019308645.1	3392	836	71.5	15.4	29.7
GCA_013375385.1	2815	GCA_019310745.1	1544	504	71.42	15.03	32.64
GCA_020349945.1	2378	GCA_015223015.1	1555	727	71.31	14.35	46.75
GCA_020351915.1	4672	GCA_019308645.1	3392	1144	71.3	13.69	33.73
GCA_020355145.1	1554	GCA_019310745.1	1544	415	71.22	14.11	26.88
GCA_019309065.1	3441	GCA_019309285.1	2583	1277	71.11	12.63	49.44
GCA_020351915.1	4672	GCA_019310745.1	1544	714	71.09	13.07	46.24
GCA_019308645.1	3392	GCA_019306255.1	3826	1049	71.05	14.42	30.93
GCA_013375385.1	2815	GCA_019306255.1	3826	978	71.02	14.63	34.74
GCA_021737785.1	4776	GCA_014382715.1	3688	1770	70.91	13.72	47.99
GCA_019309255.1	3178	GCA_022013615.1	5119	1207	70.77	15.19	37.98
GCA_021737785.1	4776	GCA_019306455.1	3246	1998	70.73	12.66	61.55
GCA_019309285.1	2583	GCA_013375335.1	2124	721	70.62	14.3	33.95
GCA_022013615.1	5119	GCA_019313765.1	2622	1076	70.57	14.79	41.04
GCA_015223015.1	1555	GCA_019310745.1	1544	428	70.52	14.46	27.72
GCA_019309305.1	3872	GCA_002050025.1	2225	937	70.26	14.67	42.11
GCA_019309255.1	3178	GCA_020349865.1	4524	1130	70.22	14.63	35.56
GCA_019309065.1	3441	GCA_015223015.1	1555	871	70.19	12.76	56.01
GCA_019306455.1	3246	GCA_021159525.1	2640	1422	70.19	12.87	53.86
GCA_020355145.1	1554	GCA_019309065.1	3441	837	70.07	12.4	53.86
GCA_019309255.1	3178	GCA_002050025.1	2225	782	69.79	15.26	35.15
GCA_013375385.1	2815	GCA_019309065.1	3441	1165	69.73	14.28	41.39
GCA_013375335.1	2124	GCA_019308645.1	3392	676	69.71	14.27	31.83
GCA_019309305.1	3872	GCA_022013615.1	5119	1457	69.67	14.82	37.63
GCA_015223015.1	3839	GCA_013375335.1	3612	1145	69.65	13.81	31.7
GCA_002424495.1	1555	GCA_019307645.1	2124	559	69.65	14.93	35.95
GCA_019313765.1	4672	GCA_014382715.1	3441	1517	69.58	13.49	44.09
GCA_020351915.1	2622	GCA_019309065.1	3688	1034	69.58	14.25	39.44
GCA_020349945.1	2378	GCA_019309065.1	3441	1213	69.56	12.77	51.01
GCA_019309065.1	3441	GCA_019308645.1	3392	1199	69.55	13.63	35.35
GCA_019309065.1	3441	GCA_019306255.1	3826	1359	69.49	13.56	39.49
GCA_021159525.1	2640	GCA_014382715.1	3688	1160	69.39	13.44	43.94
GCA_013375335.1	2124	GCA_019310745.1	1544	428	69.26	14.17	27.72
GCA_020355145.1	1554	GCA_020348625.1	2849	700	69.24	12.62	45.05
GCA_021737785.1	4776	GCA_021737725.1	2168	1529	69.24	12.86	70.53
GCA_002050025.1	2225	GCA_019313765.1	2622	698	69.23	14.91	31.37
GCA_013375335.1	2124	GCA_019306255.1	3826	776	69.18	14.55	36.53
GCA_019306255.1	3826	GCA_019310745.1	1544	589	69.16	14.6	38.15
GCA_020351915.1	4672	GCA_013375335.1	2124	959	69.14	14.89	45.15
GCA_013375385.1	2815	GCA_020348625.1	2849	926	69.1	14.37	32.9
GCA_019309305.1	3872	GCA_020349865.1	4524	1303	69.06	14.57	33.65
GCA_019313765.1	2622	GCA_020349865.1	4524	976	68.96	15.06	37.22
GCA_019307645.1	3612	GCA_900258555.1	4825	1403	68.92	13.68	38.84
GCA_019313765.1	2622	GCA_016776415.1	1762	675	68.84	14.16	38.31
GCA_020060215.1	6463	GCA_016926135.1	5261	2360	68.83	13.53	44.86
GCA_019309065.1	3441	GCA_019310745.1	1544	653	68.78	13.17	42.29
GCA_020349945.1	2378	GCA_020348625.1	2849	994	68.73	13.38	41.8
GCA_002840495.1	4895	GCA_016926135.1	5261	2012	68.65	13.59	41.1
GCA_019313765.1	2622	GCA_019306455.1	3246	1143	68.62	13.14	43.59
GCA_019309305.1	3872	GCA_016776415.1	1762	875	68.6	13.62	49.66
GCA_022013615.1	5119	GCA_021107495.1	3007	1213	68.59	14.83	40.34
GCA_013203065.1	3750	GCA_016776415.1	1762	863	68.45	14.02	48.98
GCA_002050025.1	2225	GCA_021107495.1	3007	795	68.41	14.76	35.73
GCA_016783065.1	3347	GCA_014382715.1	3688	1374	68.27	14.5	41.05
GCA_019309065.1	3441	GCA_013375335.1	2124	894	68.25	13.53	42.09
GCA_013203065.1	3750	GCA_019313765.1	2622	928	68.22	13.62	35.39
GCA_019309285.1	2583	GCA_018400255.1	2191	1029	68.2	12.61	46.96
GCA_016783065.1	3347	GCA_016776415.1	1762	763	68.14	14.07	43.3
GCA_019313765.1	2622	GCA_016783065.1	3347	847	68.1	13.91	32.3
GCA_016844935.1	5510	GCA_014382715.1	3688	1865	68.08	14.14	50.57
GCA_019309305.1	3872	GCA_014382715.1	3688	1377	67.95	13.76	37.34
GCA_019309255.1	3178	GCA_016776415.1	1762	757	67.94	13.95	42.96
GCA_019308645.1	3392	GCA_020348625.1	2849	860	67.9	13.85	30.19
GCA_019309285.1	2583	GCA_020348625.1	2849	868	67.89	13.71	33.6
GCA_019309305.1	3872	GCA_019306455.1	3246	1595	67.86	13.01	49.14
GCA_021159825.1	2196	GCA_014382715.1	3688	821	67.77	13.25	37.39
GCA_013349725.1	4776	GCA_016776415.1	2622	1282	67.62	13.64	48.89
GCA_021737785.1	2904	GCA_019313765.1	1762	825	67.62	13.79	46.82
GCA_021737725.1	2168	GCA_021159525.1	2640	1051	67.62	13.1	48.48
GCA_013349725.1	2904	GCA_019306455.1	3246	1492	67.56	12.67	51.38
GCA_021737725.1	2168	GCA_016776415.1	1762	695	67.55	14.09	39.44
GCA_021159825.1	2196	GCA_016776415.1	1762	546	67.54	13.28	30.99
GCA_022013615.1	2168	GCA_016776415.1	3246	1222	67.53	12.82	56.37
GCA_021737725.1	5119	GCA_019306455.1	1762	841	67.53	14.13	47.73
GCA_021107495.1	3007	GCA_020349865.1	4524	1125	67.53	14.99	37.41
GCA_021107495.1	3007	GCA_014382715.1	3688	1154	67.49	13.85	38.38
GCA_021737785.1	4776	GCA_019309305.1	3872	1775	67.41	13.24	45.84
GCA_019309065.1	3441	GCA_020348625.1	2849	1135	67.37	13.96	39.84
GCA_019309305.1	3872	GCA_013203065.1	3750	1251	67.31	13.89	33.36
GCA_021107495.1	3007	GCA_016776415.1	1762	791	67.31	14.16	44.89
GCA_019309255.1	3178	GCA_013203065.1	3750	1013	67.29	14.23	31.88
GCA_019314425.1	2661	GCA_014382715.1	3688	1013	67.29	13.56	38.07
GCA_016844935.1	5510	GCA_016776415.1	1762	1010	67.23	13.65	57.32
GCA_013349725.1	3872	GCA_014382715.1	2640	1296	67.22	12.67	49.09
GCA_019309305.1	2904	GCA_021159525.1	3688	1318	67.22	13.49	45.39
GCA_019314425.1	2661	GCA_016776415.1	1762	636	67.15	13.66	36.1
GCA_019309255.1	3178	GCA_016783065.1	3347	956	67.11	14.05	30.08
GCA_019309255.1	1554	GCA_014382715.1	2191	707	67.08	11.78	45.5
GCA_019309305.1	3178	GCA_016783065.1	3688	1108	67.08	14.45	34.86
GCA_020355145.1	3872	GCA_018400255.1	3347	1167	67.08	14.13	34.87
GCA_021107495.1	3007	GCA_013203065.1	3750	1061	67.06	13.69	35.28
GCA_021107495.1	3007	GCA_019306455.1	3246	1318	67.03	13.4	43.83
GCA_019309255.1	3178	GCA_019306455.1	3246	1208	66.97	13.02	38.01
GCA_019313765.1	2622	GCA_021159525.1	2640	938	66.92	13.16	35.77
GCA_013349725.1	2904	GCA_016844935.1	5510	1689	66.86	13.44	58.16
GCA_022013615.1	5119	GCA_014382715.1	3688	1344	66.83	14.81	36.44
GCA_013203065.1	3750	GCA_014382715.1	3688	1418	66.8	14.29	38.45
GCA_019306455.1	3246	GCA_016844935.1	5510	1922	66.8	13.23	59.21
GCA_021737785.1	4776	GCA_013349725.1	2904	1621	66.76	13.05	55.82
GCA_013349725.1	2904	GCA_022340265.1	4606	1647	66.76	13.45	56.71
GCA_018400255.1	2191	GCA_019308645.1	3392	948	66.73	13.29	43.27
GCA_021737725.1	2168	GCA_014382715.1	3688	1035	66.64	13.56	47.74
GCA_021159825.1	2196	GCA_019306455.1	3246	989	66.61	12.88	45.04
GCA_013375335.1	2124	GCA_020348625.1	2849	745	66.59	14.65	35.08
GCA_019310745.1	1544	GCA_020348625.1	2849	535	66.54	13.87	34.65
GCA_019309255.1	3178	GCA_021159525.1	2640	1067	66.5	13.16	40.42
GCA_021737785.1	4776	GCA_021107495.1	3007	1474	66.47	13.57	49.02
GCA_019314425.1	2225	GCA_019306455.1	2208	712	66.45	13.71	32.25
GCA_002050025.1	2661	GCA_021163285.1	3246	1189	66.45	12.87	44.68
GCA_018644785.1	5554	GCA_014382715.1	3688	1589	66.42	15.18	43.09
GCA_021159825.1	2196	GCA_013349725.1	2904	893	66.4	13.07	40.66
GCA_016932115.1	3497	GCA_020060805.1	4813	1671	66.35	14.19	47.78
GCA_019309305.1	3178	GCA_013349725.1	2208	964	66.32	12.48	43.66
GCA_019309255.1	3872	GCA_021163285.1	2904	1258	66.32	12.96	43.32
GCA_013349725.1	2904	GCA_018644785.1	5554	1440	66.29	14.21	49.59
GCA_000179315.1	6438	GCA_013349725.1	2904	1608	66.28	13.42	55.37
GCA_013349725.1	2904	GCA_021159525.1	2640	1231	66.28	12.78	46.63
GCA_013349725.1	2904	GCA_019313765.1	2622	938	66.23	13.15	35.77
GCA_021737785.1	4776	GCA_019309255.1	3178	1418	66.21	13.84	44.62
GCA_013375385.1	2815	GCA_018400255.1	2191	879	66.19	13.52	40.12
GCA_016930795.1	3731	GCA_020342025.1	3957	1161	66.17	14.15	31.12
GCA_019306455.1	3246	GCA_016783065.1	3347	1333	66.15	13.99	41.07
GCA_022013615.1	5119	GCA_019306455.1	3246	1437	66.14	13.6	44.27
GCA_020349945.1	2378	GCA_018400255.1	2191	970	66.13	12.84	44.27
GCA_013349725.1	2904	GCA_019314425.1	2661	1094	66.11	13.28	41.11
GCA_022340265.1	5119	GCA_014382715.1	3347	1200	66.1	15.24	35.85
GCA_022013615.1	4606	GCA_016783065.1	3688	1716	66.1	14.07	46.53
GCA_020349865.1	4776	GCA_016776415.1	2196	1116	66.07	12.96	50.82
GCA_021737785.1	4524	GCA_021159825.1	1762	773	66.07	14.88	43.87
GCA_016932115.1	3497	GCA_016926135.1	5261	1680	66.04	13.99	48.04
GCA_018400255.1	3007	GCA_015223015.1	3347	982	66.03	14.45	32.66
GCA_021107495.1	2191	GCA_016783065.1	1555	754	66.03	13.19	48.49
GCA_019307645.1	3612	GCA_019313765.1	2622	788	66.02	14.32	30.05
GCA_022340265.1	4606	GCA_016776415.1	1762	964	66	13.79	54.71
GCA_022013615.1	5119	GCA_013203065.1	3750	1280	65.99	14.78	34.13
GCA_019313825.1	2035	GCA_016930835.1	4253	971	65.95	13.93	47.71
GCA_021737785.1	4776	GCA_019314425.1	2661	1303	65.95	13.3	48.97
GCA_018644785.1	5554	GCA_019306455.1	3246	1584	65.89	13.75	48.8
GCA_019314425.1	2661	GCA_021159525.1	2640	984	65.88	12.84	37.27
GCA_000179315.1	6438	GCA_021159525.1	2640	1420	65.83	13.19	53.79
GCA_021159825.1	2196	GCA_021159525.1	2640	912	65.83	12.54	41.53
GCA_002050025.1	2225	GCA_019306455.1	3246	940	65.82	13.73	42.25
GCA_021159525.1	2640	GCA_016844935.1	5510	1452	65.81	13.12	55
GCA_021163285.1	2208	GCA_022013615.1	5119	1011	65.8	12.84	45.79
GCA_022340265.1	4606	GCA_019306455.1	3246	1802	65.74	13.45	55.51
GCA_019309305.1	3872	GCA_021737725.1	2168	1097	65.73	13.39	50.6
GCA_019313765.1	2622	GCA_019309145.1	3974	1072	65.72	13.83	40.88
GCA_022340265.1	4606	GCA_021159525.1	2640	1383	65.72	13.13	52.39
GCA_000179315.1	6438	GCA_019306455.1	3246	1686	65.7	13.44	51.94
GCA_019309305.1	3872	GCA_021163285.1	2208	1108	65.7	12.36	50.18
GCA_016932115.1	3497	GCA_024641835.1	4832	1503	65.69	14.44	42.98
GCA_021737785.1	4776	GCA_016844935.1	5510	2293	65.68	13.37	48.01
GCA_002050025.1	2225	GCA_014382715.1	3688	824	65.67	14.72	37.03
GCA_000179315.1	6438	GCA_016776415.1	1762	933	65.64	14.1	52.95
GCA_019309065.1	3441	GCA_018400255.1	2191	1184	65.62	13.19	54.04
GCA_020351915.1	4672	GCA_018400255.1	2191	1188	65.56	12.92	54.22
GCA_002050025.1	2225	GCA_016776415.1	1762	539	65.55	15.12	30.59
GCA_018400255.1	2191	GCA_019306255.1	3826	1055	65.52	12.93	48.15
GCA_021737725.1	2168	GCA_019313765.1	2622	802	65.51	13.53	36.99
GCA_021737725.1	3872	GCA_016844935.1	3974	1526	65.5	13.89	39.41
GCA_019309305.1	2168	GCA_019309145.1	5510	1290	65.5	13.27	59.5
GCA_013349725.1	2904	GCA_021737725.1	2168	1029	65.48	13.45	47.46
GCA_019309305.1	3872	GCA_019307645.1	3612	1031	65.47	14.63	28.54
GCA_021107495.1	3007	GCA_021159525.1	2640	1103	65.47	13.5	41.78
GCA_019306325.1	3607	GCA_019309145.1	3974	1770	65.44	14.36	49.07
GCA_019309255.1	3178	GCA_013349725.1	2904	994	65.4	13.42	34.23
GCA_019307805.1	5068	GCA_020342025.1	3957	1544	65.4	13.15	39.02
GCA_019307165.1	4533	GCA_019313765.1	2622	1041	65.38	13.83	39.7
GCA_019309225.1	3338	GCA_019309145.1	3872	1464	65.35	13.55	43.86
GCA_003646815.1	2928	GCA_019309305.1	3974	1368	65.35	14.08	46.72
GCA_021737725.1	2168	GCA_021107495.1	3007	918	65.34	13.72	42.34
GCA_019309255.1	3178	GCA_019307645.1	3612	878	65.32	14.43	27.63
GCA_019309255.1	3178	GCA_021737725.1	2168	862	65.31	13.41	39.76
GCA_013203065.1	3750	GCA_019306455.1	3246	1399	65.26	13.56	43.1
GCA_021737785.1	4776	GCA_002050025.1	2225	1021	65.25	14.07	45.89
GCA_018644785.1	4776	GCA_016776415.1	5119	1667	65.25	14.07	34.9
GCA_018400255.1	2191	GCA_019310745.1	1544	553	65.25	13.13	35.82
GCA_021737785.1	5554	GCA_022013615.1	1762	816	65.25	14.91	46.31
GCA_019309255.1	3178	GCA_016927455.1	2205	930	65.23	13.02	42.18
GCA_019309255.1	3178	GCA_020342025.1	3957	1071	65.21	13.38	33.7
GCA_021737785.1	4776	GCA_022340265.1	4606	2240	65.2	13.44	48.63
GCA_021159825.1	2196	GCA_021737725.1	2168	700	65.19	12.98	32.29
MAG 36	2828	GCA_019309145.1	3974	1606	65.18	14.02	56.79
GCA_019309255.1	3178	GCA_019309145.1	3974	1169	65.17	14.25	36.78
GCA_019309465.1	3235	GCA_019307915.1	3255	1438	65.16	13.95	44.45
GCA_020349865.1	2208	GCA_014382715.1	2622	832	65.14	12.89	37.68
GCA_021163285.1	4524	GCA_019313765.1	3688	1240	65.14	14.65	33.62
GCA_013203065.1	3750	GCA_021159525.1	2640	1046	65.12	13.42	39.62
GCA_000179315.1	6438	GCA_021737785.1	4776	2099	65.11	13.76	43.95
GCA_019308985.1	4022	GCA_019307915.1	3255	1411	65.07	13.89	43.35
GCA_003646815.1	3338	GCA_019313765.1	2622	1040	65.07	13.75	39.66
GCA_020349865.1	4524	GCA_016783065.1	3347	1108	65.06	15.12	33.1
GCA_019307165.1	4533	GCA_019309305.1	3872	1448	65.05	13.79	37.4
GCA_016932115.1	3497	GCA_019307915.1	3255	1374	65.02	13.57	42.21
GCA_021163285.1	2208	GCA_021107495.1	3007	949	65.02	12.97	42.98
GCA_019309305.1	3872	GCA_020342025.1	3957	1294	65.01	12.82	33.42
GCA_019306455.1	2168	GCA_019309145.1	2661	833	64.98	13.23	38.42
GCA_021737725.1	3246	GCA_019314425.1	3974	1557	64.98	14.02	47.97
GCA_013349725.1	2904	GCA_021107495.1	3007	1101	64.97	13.34	37.91
GCA_013203065.1	2904	GCA_020349865.1	5119	1201	64.96	13.57	41.36
GCA_013349725.1	3750	GCA_022013615.1	4524	1196	64.96	15.46	31.89
GCA_013349725.1	4776	GCA_016783065.1	3347	1475	64.93	13.92	44.07
GCA_021737785.1	2904	GCA_016783065.1	3347	1094	64.93	13.27	37.67
GCA_020060805.1	4813	GCA_019307915.1	3255	1361	64.89	14.01	41.81
MAG 47	2196	GCA_019309145.1	2622	664	64.89	13.17	30.24
GCA_021159825.1	3043	GCA_019313765.1	3974	1735	64.89	14.1	57.02
GCA_021737785.1	4776	GCA_013203065.1	3750	1514	64.88	13.69	40.37
GCA_019313825.1	2035	GCA_019313765.1	2622	664	64.87	13.59	32.63
GCA_021159525.1	3338	GCA_016783065.1	2828	1556	64.85	13.95	55.02
GCA_003646815.1	2640	MAG 36	3347	1032	64.85	13.56	39.09
GCA_022013615.1	5119	GCA_021159525.1	2640	1134	64.84	13.65	42.95
GCA_019313825.1	2035	GCA_019307745.1	3021	837	64.83	13.29	41.13
GCA_019313825.1	2035	GCA_019309305.1	3872	856	64.83	13.5	42.06
GCA_000179315.1	6438	GCA_014382715.1	3688	1524	64.82	14.57	41.32
GCA_019309145.1	2196	GCA_003646995.1	3872	913	64.8	13.39	41.58
GCA_021159825.1	3872	GCA_019309305.1	2661	1070	64.8	13.24	40.21
GCA_019309305.1	3255	GCA_019314425.1	4832	1280	64.8	14.09	39.32
GCA_019313765.1	2622	GCA_020342025.1	3957	948	64.8	13.26	36.16
GCA_019307915.1	3974	GCA_024641835.1	3569	1640	64.8	14.22	45.95
GCA_002050025.1	4813	GCA_013203065.1	5261	1700	64.78	13.91	35.32
GCA_020060805.1	3338	GCA_016926135.1	3607	1710	64.78	14.21	51.23
GCA_003646815.1	2225	GCA_019306325.1	3750	811	64.78	14.87	36.45
GCA_019308525.1	4535	GCA_019307915.1	3255	1399	64.74	14.25	42.98
GCA_019309505.1	3579	GCA_019307915.1	3255	1435	64.74	14.01	44.09
GCA_003646815.1	3546	GCA_002050025.1	3246	1644	64.73	14.47	50.65
GCA_019308065.1	3338	GCA_019306455.1	2225	921	64.73	14.5	41.39
GCA_019309305.1	3872	GCA_016927455.1	2205	1023	64.7	13	46.39
GCA_019309255.1	3178	GCA_003646815.1	3338	1146	64.69	14.21	36.06
GCA_003646815.1	3338	GCA_019306455.1	3246	1480	64.69	13.44	45.59
GCA_019307165.1	4533	GCA_019309255.1	3178	1103	64.67	13.79	34.71
GCA_019307165.1	4533	GCA_021107495.1	3007	1250	64.67	13.77	41.57
GCA_019313825.1	2035	GCA_016932235.1	4344	950	64.66	13.94	46.68
GCA_018644785.1	5554	GCA_021159525.1	2640	1161	64.66	13.82	43.98
GCA_021107495.1	3007	GCA_020342025.1	3957	1128	64.64	13.01	37.51
GCA_019313765.1	2622	GCA_019314425.1	2661	759	64.63	13.53	28.95
GCA_019313825.1	6438	GCA_020342025.1	2168	1197	64.6	13.36	55.21
GCA_000179315.1	2035	GCA_021737725.1	3957	782	64.6	13.48	38.43
GCA_019309305.1	3872	GCA_019306325.1	3607	1520	64.58	13.63	42.14
GCA_021737785.1	4776	GCA_020349865.1	4524	1578	64.57	14.22	34.88
GCA_002050025.1	2225	GCA_013349725.1	2904	804	64.56	14.07	36.13
GCA_020349865.1	2208	GCA_019306455.1	4524	963	64.56	13.01	43.61
GCA_021163285.1	4524	GCA_020349865.1	3246	1301	64.56	14.09	40.08
GCA_021737725.1	2168	GCA_022340265.1	4606	1250	64.53	13.4	57.66
GCA_019307645.1	3612	GCA_021107495.1	3007	886	64.52	14.78	29.46
GCA_018400255.1	3338	GCA_013375335.1	2928	1314	64.51	14.32	44.88
GCA_003646815.1	2191	GCA_019309225.1	2124	718	64.51	13.19	33.8
GCA_003646815.1	3338	GCA_016776415.1	3007	1209	64.5	13.69	40.21
GCA_003646815.1	3338	GCA_021107495.1	1762	763	64.5	13.73	43.3
MAG 34	2729	GCA_019309145.1	3974	1271	64.49	14.03	46.57
GCA_019307805.1	5068	GCA_019307915.1	3255	1296	64.48	13.34	39.82
GCA_021107495.1	3007	GCA_019309145.1	3974	1243	64.46	13.93	41.34
GCA_021159825.1	2196	GCA_019309255.1	3178	738	64.44	12.8	33.61
GCA_013349725.1	2904	GCA_013203065.1	3750	1196	64.41	13.12	41.18
GCA_002050025.1	2225	GCA_016783065.1	3347	732	64.4	15.07	32.9
GCA_019307645.1	3612	GCA_022013615.1	5119	973	64.4	14.91	26.94
GCA_021737785.1	4776	GCA_018644785.1	5554	1865	64.38	14.07	39.05
GCA_019307915.1	2225	GCA_020342025.1	2640	788	64.35	14.27	35.42
GCA_002050025.1	3255	GCA_021159525.1	3957	1213	64.35	13.79	37.27
GCA_019309255.1	3178	GCA_019314425.1	2661	801	64.34	13.19	30.1
GCA_016926135.1	5261	GCA_024641835.1	4832	1520	64.34	14.15	31.46
GCA_019313765.1	3178	GCA_016844935.1	3607	1228	64.32	14.27	38.64
GCA_019309255.1	2225	GCA_019306325.1	3974	962	64.32	14.7	43.24
GCA_002050025.1	2622	GCA_019309145.1	5510	1178	64.32	13.88	44.93
GCA_003646815.1	3338	MAG 47	3043	1656	64.29	13.94	54.42
GCA_019313765.1	2622	GCA_019306325.1	3607	1094	64.28	13.81	41.72
GCA_021737785.1	4776	GCA_019309145.1	3974	1740	64.24	14.19	43.78
GCA_019313765.1	2622	GCA_022340265.1	4606	1097	64.24	13.52	41.84
GCA_016932115.1	3497	GCA_002840495.1	4895	1680	64.17	13.58	48.04
GCA_016927455.1	2205	GCA_019313765.1	2622	790	64.17	13.33	35.83
GCA_020349865.1	4524	GCA_021159525.1	2640	1057	64.16	13.83	40.04
GCA_021737725.1	3338	GCA_018644785.1	5119	1357	64.14	14.02	40.65
GCA_003646815.1	2168	GCA_022013615.1	5554	1033	64.14	13.96	47.65
GCA_019309255.1	3178	GCA_019307915.1	3255	1099	64.13	13.67	34.58
GCA_003646815.1	3338	GCA_003646995.1	3569	1543	64.12	14.12	46.23
GCA_020349865.1	4524	GCA_020342025.1	3957	1363	64.1	14.46	34.45
GCA_019309305.1	3872	GCA_016844935.1	5510	1620	64.08	13.68	41.84
GCA_022013615.1	5119	GCA_020342025.1	3957	1315	64.08	14.12	33.23
GCA_019308065.1	3546	GCA_019309145.1	3974	1612	64.05	14.05	45.46
GCA_021163285.1	2035	GCA_016776415.1	3178	723	64.03	14.11	35.53
GCA_019313825.1	4895	GCA_019309255.1	4813	1738	64.03	13.78	36.11
GCA_019309465.1	3235	GCA_019309505.1	3579	1540	64.03	13.67	47.6
GCA_002840495.1	2208	GCA_020060805.1	1762	633	64.03	12.69	35.93
GCA_019309255.1	3178	MAG 36	2828	1119	64.02	13.86	39.57
GCA_016776415.1	1762	GCA_019309145.1	3974	788	64	13.96	44.72
GCA_019309145.1	2191	GCA_014382715.1	2849	926	63.98	13.18	42.26
GCA_018400255.1	3974	GCA_020348625.1	3688	1297	63.98	14.05	35.17
GCA_019307915.1	4022	GCA_016926135.1	3235	1465	63.97	13.64	45.29
GCA_019308985.1	2196	GCA_019309465.1	3007	755	63.97	13.71	34.38
GCA_013203065.1	3750	GCA_020342025.1	3957	1248	63.97	14	33.28
GCA_021159825.1	3255	GCA_021107495.1	5261	1380	63.97	14.01	42.4
GCA_022013615.1	5119	GCA_019309145.1	3974	1444	63.96	14.36	36.34
GCA_019306325.1	3607	GCA_016776415.1	1762	778	63.95	14.15	44.15
GCA_019309255.1	3178	GCA_019309225.1	2928	949	63.94	13.96	32.41
GCA_019309255.1	3178	GCA_019309465.1	3235	1170	63.93	13.52	36.82
GCA_021107495.1	3007	GCA_019314425.1	2661	852	63.91	13.48	32.02
GCA_019308065.1	3546	GCA_003646815.1	3338	1540	63.9	13.99	46.14
GCA_019309305.1	3872	GCA_022340265.1	4606	1578	63.9	13.6	40.75
GCA_019308065.1	3546	GCA_019309255.1	3178	1206	63.89	13.63	37.95
GCA_021737785.1	4776	GCA_003646815.1	3338	1607	63.88	13.87	48.14
GCA_019309255.1	3178	GCA_016844935.1	5510	1287	63.88	13.43	40.5
GCA_019307915.1	3255	GCA_019306325.1	3607	1422	63.88	14.33	43.69
GCA_022013615.1	5119	GCA_016927455.1	2205	1013	63.87	13.76	45.94
GCA_019307645.1	3612	GCA_016776415.1	1762	611	63.86	14.67	34.68
GCA_013349725.1	2904	GCA_020349865.1	4524	1109	63.84	13.69	38.19
GCA_002050025.1	2196	GCA_016927455.1	5119	796	63.83	13.51	36.25
GCA_021159525.1	2225	GCA_019309145.1	2205	657	63.83	14.09	29.8
GCA_021159825.1	2640	GCA_022013615.1	3974	1243	63.83	13.93	47.08
GCA_016932115.1	3497	GCA_020060215.1	6463	1914	63.82	13.67	54.73
GCA_002424495.1	3839	GCA_019309305.1	3872	1106	63.81	13.62	28.81
GCA_019308065.1	3546	GCA_019309305.1	3872	1550	63.81	13.73	43.71
GCA_013349725.1	2904	GCA_019309145.1	3974	1263	63.8	13.37	43.49
GCA_019307165.1	4533	GCA_016776415.1	1762	818	63.79	13.99	46.42
GCA_019309465.1	3839	GCA_019308525.1	2622	814	63.79	13.76	31.05
GCA_002424495.1	3235	GCA_019313765.1	4535	1530	63.79	13.68	47.3
GCA_019308985.1	4022	GCA_020342025.1	3957	1375	63.77	13.67	34.75
GCA_003646815.1	3338	MAG 34	2729	1271	63.76	14.28	46.57
GCA_019306325.1	2035	GCA_019306455.1	5068	834	63.75	13.56	40.98
GCA_019313825.1	3607	GCA_019307805.1	3246	1470	63.75	13.63	45.29
GCA_002050025.1	3338	GCA_019307645.1	2640	1222	63.74	13.94	46.29
GCA_003646815.1	2225	GCA_021159525.1	3612	633	63.74	15.01	28.45
GCA_019309255.1	3178	GCA_019307805.1	5068	1143	63.71	14.12	35.97
GCA_019309305.1	3872	MAG 36	2828	1403	63.71	13.76	49.61
GCA_003646815.1	3338	GCA_014382715.1	3688	1202	63.7	13.9	36.01
GCA_016932235.1	4344	GCA_016930835.1	4253	1711	63.67	13.98	40.23
GCA_019309305.1	3872	GCA_900258555.1	4825	1377	63.67	13.35	35.56
GCA_000179315.1	6438	GCA_019309305.1	3872	1581	63.66	13.73	40.83
GCA_020060805.1	4813	GCA_020060215.1	6463	2015	63.66	13.91	41.87
GCA_021737725.1	2168	GCA_016783065.1	3347	878	63.65	14.04	40.5
GCA_021107495.1	3007	GCA_016844935.1	5510	1322	63.65	13.81	43.96
GCA_019308065.1	4533	GCA_016776415.1	3347	1217	63.64	14.34	36.36
GCA_019307165.1	3546	GCA_016783065.1	1762	866	63.64	13.43	49.15
GCA_016783065.1	3347	GCA_016844935.1	5510	1460	63.64	14.17	43.62
GCA_003646815.1	3338	GCA_013349725.1	2904	1180	63.63	13.36	40.63
GCA_019309305.1	3872	GCA_019309225.1	2928	1191	63.63	13.99	40.68
GCA_021159825.1	3839	GCA_013203065.1	3178	905	63.62	13.68	28.48
GCA_002424495.1	4813	GCA_019309255.1	3235	1489	63.62	13.74	46.03
GCA_020060805.1	2196	GCA_019309465.1	3750	744	63.62	13.37	33.88
GCA_021107495.1	4895	GCA_016927455.1	4832	1548	63.61	13.66	32.04
GCA_002840495.1	3007	GCA_024641835.1	2205	908	63.61	13.19	41.18
GCA_019313765.1	2622	GCA_900258555.1	4825	1009	63.61	13.63	38.48
GCA_019309465.1	3178	GCA_016926135.1	4606	1194	63.6	13.88	37.57
GCA_019308525.1	3235	GCA_019309225.1	5261	1573	63.6	13.6	48.62
GCA_019309255.1	4535	GCA_022340265.1	2928	1204	63.6	16.56	41.12
GCA_019309305.1	3872	GCA_019307805.1	5068	1392	63.57	13.83	35.95
GCA_019309505.1	3579	GCA_019307805.1	5068	1486	63.57	13.55	41.52
GCA_002424495.1	3839	GCA_021107495.1	3007	900	63.56	13.69	29.93
GCA_019307165.1	4533	GCA_019308065.1	3546	1563	63.54	13.55	44.08
GCA_019309465.1	3235	GCA_020342025.1	3957	1265	63.52	13.35	39.1
GCA_019313765.1	2622	MAG 36	2828	1034	63.52	13.98	39.44
GCA_019313825.1	2035	GCA_016930795.1	3731	825	63.51	13.42	40.54
GCA_013203065.1	3750	GCA_019314425.1	2661	860	63.5	13.49	32.32
GCA_021107495.1	5119	GCA_019306325.1	3607	1389	63.49	14.34	38.51
GCA_022013615.1	3007	GCA_019306325.1	3607	1276	63.49	13.92	42.43
GCA_021159825.1	6438	GCA_016783065.1	2622	1083	63.48	13.72	41.3
GCA_019309465.1	2196	GCA_019307805.1	3347	698	63.48	13.66	31.79
GCA_000179315.1	3235	GCA_019313765.1	5068	1407	63.48	13.47	43.49
GCA_019309465.1	3235	GCA_024641835.1	4832	1358	63.47	13.55	41.98
GCA_002050025.1	3338	GCA_019307915.1	4524	1285	63.46	14.3	38.5
GCA_019307805.1	2225	GCA_019313765.1	3255	794	63.46	14.14	35.69
GCA_003646815.1	3612	GCA_020349865.1	2208	933	63.46	12.71	42.26
GCA_019307645.1	5068	GCA_021163285.1	2622	1026	63.46	14	39.13
GCA_019308065.1	3546	MAG 36	2828	1488	63.45	14.01	52.62
GCA_019314425.1	2661	GCA_016783065.1	3347	818	63.44	13.99	30.74
GCA_020342025.1	3546	GCA_014382715.1	3347	1255	63.43	13.79	37.5
GCA_019308065.1	2168	GCA_016783065.1	3974	1023	63.43	13.78	47.19
GCA_021737725.1	3957	GCA_019309145.1	3688	1305	63.43	13.6	35.39
GCA_016927455.1	2205	GCA_016776415.1	1762	644	63.42	12.96	36.55
GCA_022013615.1	3612	GCA_016844935.1	3246	1032	63.41	13.76	31.79
GCA_019307645.1	5119	GCA_019306455.1	5510	1623	63.41	14.28	31.71
GCA_021737725.1	3546	GCA_013203065.1	3607	1614	63.4	13.88	45.52
GCA_019308065.1	2168	GCA_019306325.1	3750	951	63.4	13.86	43.87
GCA_016783065.1	3347	GCA_020342025.1	3957	1176	63.39	13.89	35.14
GCA_019309255.1	3178	GCA_900258555.1	4825	1130	63.37	13.7	35.56
GCA_021163285.1	2208	GCA_016783065.1	3347	815	63.36	12.83	36.91
GCA_019309505.1	3579	GCA_020342025.1	3957	1384	63.36	13.99	38.67
GCA_019306325.1	3607	GCA_021159525.1	2640	1309	63.36	13.91	49.58
GCA_019309305.1	3872	GCA_019307915.1	3255	1241	63.35	13.46	38.13
GCA_021163285.1	2208	GCA_013203065.1	3750	902	63.34	13.02	40.85
GCA_021107495.1	3007	GCA_022340265.1	4606	1276	63.34	13.56	42.43
GCA_021159525.1	2640	MAG 36	2828	1208	63.34	13.65	45.76
GCA_019313765.1	4535	GCA_018644785.1	3957	1462	63.33	13.92	36.95
GCA_016783065.1	2622	GCA_019309145.1	5554	965	63.33	14.4	36.8
GCA_016776415.1	3347	GCA_020342025.1	3974	1148	63.33	14.58	34.3
GCA_019308525.1	1762	GCA_020342025.1	3957	742	63.33	13.19	42.11
GCA_019309225.1	2928	GCA_019313765.1	2622	875	63.32	13.97	33.37
GCA_021163285.1	3546	GCA_014382715.1	2622	1109	63.31	13.96	42.3
GCA_019309305.1	3872	GCA_018644785.1	5554	1384	63.31	14.1	35.74
GCA_019308065.1	2208	GCA_019313765.1	3688	943	63.31	12.98	42.71
MAG 36	4813	GCA_016776415.1	3957	1512	63.3	13.61	38.21
GCA_020060805.1	2828	GCA_020342025.1	1762	762	63.3	13.85	43.25
GCA_019308065.1	3546	MAG 34	2729	1293	63.28	13.73	47.38
GCA_019309465.1	3872	GCA_020349865.1	2729	1212	63.27	13.83	44.41
GCA_019309305.1	3235	MAG 34	4524	1276	63.27	14.12	39.44
GCA_021159825.1	2196	GCA_002050025.1	2225	567	63.26	14.1	25.82
GCA_019308985.1	4022	GCA_019307805.1	5068	1441	63.25	13.59	35.83
GCA_013203065.1	4533	GCA_016844935.1	2640	1117	63.23	13.18	42.31
GCA_019307165.1	3750	GCA_021159525.1	5510	1532	63.23	13.82	40.85
GCA_019309255.1	4533	GCA_016930795.1	3246	1503	63.22	13.63	46.3
GCA_019307165.1	3178	GCA_019306455.1	3731	1034	63.22	13.37	32.54
GCA_002050025.1	2225	GCA_019314425.1	2661	618	63.22	14.28	27.78
GCA_021107495.1	3007	MAG 36	2828	1174	63.22	13.9	41.51
GCA_002050025.1	3546	GCA_019306325.1	3007	1336	63.21	13.59	44.43
GCA_019308065.1	2225	GCA_021107495.1	3607	925	63.21	14.62	41.57
GCA_019308525.1	4535	GCA_019307805.1	5068	1521	63.2	13.69	33.54
GCA_016932115.1	3497	GCA_019309465.1	3235	1463	63.18	13.65	45.22
GCA_016927455.1	2205	GCA_020349865.1	4524	942	63.17	13.85	42.72
GCA_021107495.1	3546	GCA_018644785.1	2640	1295	63.16	14.02	49.05
GCA_019308065.1	3007	GCA_021159525.1	5554	1106	63.16	13.88	36.78
GCA_019306455.1	3246	MAG 36	2828	1415	63.16	13.78	50.04
GCA_016926135.1	5261	GCA_020342025.1	3957	1425	63.14	13.26	36.01
GCA_020342025.1	3957	GCA_024641835.1	4832	1393	63.13	13.64	35.2
GCA_019307165.1	4533	GCA_013203065.1	3750	1266	63.12	14.09	33.76
GCA_021107495.1	3007	GCA_900258555.1	4825	1111	63.11	13.4	36.95
GCA_019309255.1	3178	GCA_003646995.1	3569	1065	63.1	14.3	33.51
GCA_019309305.1	3872	GCA_019309465.1	3235	1385	63.1	13.4	42.81
GCA_019307915.1	4776	GCA_016776415.1	3607	1685	63.09	13.97	46.71
GCA_021737785.1	3941	GCA_019306325.1	2622	1082	63.09	13.32	41.27
GCA_019309465.1	3235	GCA_019309145.1	3974	1516	63.09	14.03	46.86
GCF_000422285.1	3255	GCA_019313765.1	1762	692	63.09	13.51	39.27
GCA_019308065.1	3546	GCA_019309225.1	2928	1275	63.08	14.22	43.55
GCA_003646815.1	3338	GCA_021737725.1	2168	1008	63.08	13.73	46.49
GCA_019307915.1	3255	MAG 36	2828	1275	63.07	14.01	45.08
GCA_022340265.1	4164	GCA_016783065.1	2622	1097	63.06	13.35	41.84
GCA_020349865.1	3178	GCA_019309145.1	3941	1204	63.06	13.57	37.89
GCA_900498135.1	3255	GCA_019313765.1	4524	1158	63.06	14.16	35.58
GCA_019307915.1	4606	GCA_020349865.1	3347	1432	63.06	13.95	42.78
GCA_019309255.1	4524	GCF_000422285.1	3974	1364	63.06	14.36	34.32
GCA_019307645.1	3612	GCA_014382715.1	3688	927	63.04	15.03	25.66
MAG 34	2729	GCA_021159525.1	2640	1096	63.04	13.87	41.52
GCA_019308065.1	3546	GCA_013203065.1	3750	1317	63.03	13.58	37.14
GCA_019313825.1	2035	GCA_021107495.1	3007	732	63.02	13.91	35.97
GCA_019309255.1	3178	MAG 34	2729	985	63.02	14.05	36.09
MAG 34	3338	GCA_019307915.1	3235	1470	63	13.62	45.44
GCA_003646815.1	3872	GCA_019309465.1	3941	1521	63	13.16	39.28
GCA_021737725.1	2168	GCA_022013615.1	5119	963	63	14.23	44.42
GCA_019309305.1	2729	GCF_000422285.1	3255	1115	63	14.17	40.86
GCA_019307165.1	4533	GCA_014382715.1	3688	1369	62.98	14.43	37.12
GCA_020060215.1	6463	GCA_024641835.1	4832	1757	62.98	13.76	36.36
GCA_022013615.1	3941	GCA_019307915.1	2640	1396	62.97	13.05	52.88
GCF_000422285.1	5119	GCA_021159525.1	3255	1224	62.97	14.21	37.6
GCA_019307805.1	5068	GCA_016776415.1	1762	787	62.96	13.83	44.67
GCA_002840495.1	4895	GCA_019307915.1	3255	1327	62.95	13.61	40.77
GCA_900498135.1	4164	GCA_019309255.1	3178	1249	62.94	13.51	39.3
GCA_003646815.1	6438	GCA_016783065.1	3007	1216	62.93	13.85	40.44
GCA_019307915.1	4164	GCA_019313765.1	2640	1470	62.93	13.07	55.68
GCA_022013615.1	3338	GCA_019314425.1	3347	1069	62.93	14.18	32.03
GCA_000179315.1	5119	GCA_021107495.1	2661	933	62.93	14.04	35.06
GCA_900498135.1	3255	GCA_021159525.1	2622	964	62.93	13.6	36.77
GCA_016932115.1	3497	GCA_019309255.1	3178	1136	62.92	13.1	35.75
GCA_019307165.1	4533	GCA_021737785.1	4776	1681	62.91	13.69	37.08
GCA_000179315.1	6438	GCA_002050025.1	2225	926	62.9	14.1	41.62
GCA_021107495.1	5119	GCA_019307805.1	5068	1379	62.9	14.75	27.21
GCA_022013615.1	3007	GCA_019307805.1	5068	1156	62.9	13.82	38.44
GCA_900258555.1	4344	GCA_016776415.1	3731	1512	62.89	13.83	40.53
GCA_016932235.1	4825	GCA_016930795.1	1762	769	62.89	13.44	43.64
GCA_002050025.1	2225	GCA_021737725.1	2168	639	62.88	14.84	29.47
GCA_019307915.1	3872	GCA_019309145.1	3043	1360	62.85	13.86	44.69
GCA_019309305.1	3255	MAG 47	3974	1334	62.85	14.17	40.98
GCA_002424495.1	3839	GCA_016776415.1	1762	624	62.84	13.85	35.41
GCA_900498135.1	4164	GCA_016776415.1	1762	866	62.83	13.12	49.15
GCA_019308065.1	3546	GCF_000422285.1	3941	1525	62.83	13.43	43.01
GCA_019309305.1	4164	GCA_003646995.1	3872	1557	62.82	13.3	40.21
GCA_900498135.1	3872	GCA_019309305.1	3569	1316	62.82	14.18	36.87
GCA_020060215.1	6463	GCA_019307915.1	3255	1577	62.8	13.65	48.45
GCA_019309255.1	2196	GCA_016926135.1	3974	832	62.79	13.85	37.89
GCA_021159825.1	3178	GCA_019309145.1	5261	1216	62.79	13.33	38.26
GCA_019309225.1	2928	GCA_021159525.1	2640	1042	62.78	13.74	39.47
GCA_019313825.1	2035	GCA_016929815.1	5119	811	62.77	14.24	39.85
GCA_019313825.1	2035	GCA_022013615.1	3068	680	62.77	13.45	33.42
GCA_019313765.1	2225	GCA_003646995.1	4606	940	62.76	14.38	42.25
GCA_019309465.1	3235	GCA_019306325.1	2622	1021	62.76	13.74	38.94
GCA_019309465.1	3235	GCA_019313765.1	3607	1584	62.76	14.48	48.96
MAG 34	2729	GCA_019313765.1	2622	910	62.76	13.88	34.71
GCA_002050025.1	2622	GCA_022340265.1	3569	980	62.76	14.15	37.38
GCA_019309465.1	3235	GCA_022013615.1	5119	1386	62.75	13.77	42.84
GCA_021159525.1	2640	GCA_020342025.1	3957	1002	62.74	12.76	37.95
GCA_002050025.1	3178	GCA_016844935.1	3043	1086	62.73	14.11	35.69
GCA_021737725.1	2225	GCA_019306325.1	5510	965	62.73	14.58	43.37
GCA_019309255.1	2168	MAG 47	3607	1055	62.73	13.92	48.66
GCA_021737785.1	4776	GCA_020342025.1	3957	1455	62.72	12.84	36.77
GCA_019307805.1	2729	GCA_016783065.1	3007	991	62.7	13.9	36.31
GCA_019307915.1	5068	GCA_019306455.1	3347	1280	62.7	14.54	38.24
MAG 34	3255	GCA_021107495.1	3246	1242	62.7	13.87	38.26
GCA_019309255.1	4022	GCA_016930835.1	3178	1099	62.69	14.09	34.58
GCA_019308985.1	4776	GCA_019309255.1	2208	1203	62.69	12.59	54.48
GCA_002050025.1	3178	GCA_019309465.1	4253	1181	62.69	13.72	37.16
GCA_021737785.1	2225	GCA_021163285.1	3235	880	62.69	14.13	39.55
GCA_020342025.1	3957	GCA_016930835.1	4253	1297	62.68	13.16	32.78
GCA_019309255.1	3178	GCA_019309505.1	3579	1118	62.67	14	35.18
GCA_003646815.1	3338	GCF_000422285.1	3941	1448	62.66	13.64	43.38
GCA_019307805.1	4533	GCA_020349865.1	5119	1301	62.65	14.37	28.7
GCA_019307165.1	5068	GCA_022013615.1	4524	1278	62.65	14.56	28.25
GCA_019309465.1	3178	GCA_016930795.1	4535	1098	62.64	13.92	34.55
GCA_019309255.1	3235	GCA_019308525.1	3731	1240	62.64	13.3	38.33
GCA_019308065.1	3546	GCA_014382715.1	3688	1393	62.63	13.53	39.28
GCA_021163285.1	2035	GCA_019306455.1	3235	899	62.62	13.76	44.18
GCA_019309225.1	2208	GCA_019307915.1	3246	1097	62.62	12.48	49.68
GCA_019313825.1	2928	GCA_019309465.1	3255	1099	62.62	14.22	37.53
GCA_013349725.1	2904	GCA_021163285.1	2208	991	62.61	12.3	44.88
GCA_019313825.1	2035	GCA_013203065.1	3750	691	62.6	13.8	33.96
GCA_019308065.1	3546	GCA_013349725.1	2904	1247	62.59	13.39	42.94
GCA_019306325.1	2928	GCA_014382715.1	3246	1218	62.58	14.1	41.6
GCA_019309225.1	3750	GCA_019306455.1	3974	1224	62.58	14.39	32.64
GCA_013203065.1	3607	GCA_019309145.1	3688	1232	62.58	14.03	34.16
GCA_019306455.1	3246	GCA_020342025.1	3957	1301	62.58	13.14	40.08
GCA_003646815.1	4022	GCA_013203065.1	3607	1381	62.57	14.12	38.29
GCA_019307645.1	3338	GCA_013203065.1	3750	1140	62.57	14.19	34.15
GCA_019309305.1	3872	GCA_016930795.1	3731	1225	62.57	13.29	32.83
GCA_019308985.1	3612	GCA_019306325.1	3750	888	62.57	14.8	24.58
GCA_019307915.1	3255	GCA_021159525.1	2640	1094	62.57	13.51	41.44
GCA_019313825.1	2035	GCA_019307915.1	3255	814	62.55	13.54	40
GCF_000422285.1	3941	GCA_016776415.1	1762	870	62.54	13.38	49.38
GCA_019314425.1	2661	GCA_020349865.1	4524	865	62.54	13.68	32.51
GCA_019307645.1	3612	GCA_020349865.1	4524	943	62.53	14.94	26.11
GCA_019309305.1	3872	GCA_016926135.1	5261	1422	62.52	13.03	36.73
GCF_000422285.1	3941	GCA_021107495.1	3007	1252	62.52	13.72	41.64
GCA_016927455.1	4776	GCA_016783065.1	2828	1552	62.51	13.74	54.88
GCA_013203065.1	6463	GCA_019306325.1	3235	1876	62.51	13.32	57.99
GCA_020060215.1	2205	GCA_019309465.1	3347	834	62.51	13.6	37.82
GCA_013203065.1	3750	GCA_022340265.1	4606	1450	62.51	13.68	38.67
GCA_021737785.1	3750	MAG 36	3607	1171	62.51	14.21	32.46
GCA_900258555.1	4825	GCA_014382715.1	3688	1178	62.5	13.58	31.94
GCA_019309465.1	3612	GCA_016776415.1	2640	860	62.49	13.3	32.58
GCA_019308525.1	3235	GCA_019306325.1	1762	778	62.49	13.69	44.15
GCA_019307645.1	4535	GCA_021159525.1	3607	1420	62.49	14.21	39.37
GCA_019307645.1	2035	GCA_016783065.1	3246	802	62.48	13.43	39.41
GCA_019313825.1	3338	GCA_019306455.1	3957	1187	62.48	13.41	35.56
MAG 34	3612	GCA_019306455.1	3347	817	62.48	14.48	24.41
GCA_003646815.1	2729	GCA_020342025.1	3246	1199	62.48	13.72	43.94
GCA_018644785.1	5554	GCA_016783065.1	3347	1261	62.47	14.75	37.68
GCA_019306325.1	3607	GCA_016783065.1	3347	1127	62.46	14.34	33.67
GCA_900498135.1	4164	GCA_019308065.1	3546	1563	62.45	13.68	44.08
GCA_021107495.1	2196	GCA_019309225.1	4524	729	62.45	13.73	33.2
GCA_021159825.1	3178	GCA_020349865.1	4832	1058	62.45	13.82	33.29
GCA_019309255.1	5119	GCA_024641835.1	2828	1288	62.45	14.05	45.54
GCA_022013615.1	3007	MAG 36	2928	1003	62.45	14.28	34.26
GCA_016927455.1	4164	GCA_013203065.1	3007	1271	62.43	13.67	42.27
GCA_900498135.1	2205	GCA_021107495.1	3750	907	62.43	13.46	41.13
GCA_019307805.1	3235	GCA_019306455.1	3007	1176	62.42	13.39	39.11
GCA_019309465.1	5068	GCA_021107495.1	3246	1385	62.42	13.95	42.67
MAG 47	3043	GCA_019313765.1	2622	992	62.41	13.96	37.83
GCA_019309465.1	3235	GCA_021159525.1	2640	1223	62.41	13.31	46.33
GCA_021163285.1	2208	GCA_021159525.1	2640	1052	62.41	12.4	47.64
GCA_019309225.1	3338	GCA_016776415.1	3255	1294	62.4	14.36	39.75
GCA_003646815.1	2928	GCA_019307915.1	1762	668	62.4	14.21	37.91
GCA_019306325.1	3607	GCA_020349865.1	4524	1346	62.4	14.59	37.32
GCA_016776415.1	3731	GCA_003646995.1	4253	1472	62.39	13.6	39.45
GCA_016930795.1	1762	GCA_016930835.1	3569	709	62.39	14.21	40.24
GCA_900498135.1	2035	GCA_019306455.1	4524	756	62.38	14.64	37.15
GCA_019313825.1	4164	GCA_020349865.1	3246	1567	62.38	13.1	48.27
GCA_900498135.1	4164	GCA_003646815.1	3338	1483	62.37	13.86	44.43
GCA_013349725.1	4776	GCA_019307645.1	2928	1318	62.37	13.91	45.01
GCA_021107495.1	2904	GCA_019307915.1	3612	883	62.37	13.59	30.41
GCA_021737785.1	3007	GCA_019309225.1	3255	1086	62.37	13.62	36.12
GCA_022013615.1	5119	GCA_022340265.1	4606	1525	62.35	14.23	33.11
GCA_019307165.1	4533	GCA_002050025.1	2225	853	62.34	15	38.34
GCA_019313765.1	4164	GCA_016926135.1	3974	1546	62.34	14.1	38.9
GCA_900498135.1	2622	GCA_019309145.1	5261	1045	62.34	13.35	39.86
GCA_003646815.1	3338	GCA_022340265.1	4606	1434	62.33	13.7	42.96
GCA_019313765.1	2622	GCA_024641835.1	4832	920	62.33	13.1	35.09
GCA_019307165.1	4533	GCA_003646815.1	3338	1235	62.32	13.95	37
GCA_002050025.1	3546	MAG 36	3043	1493	62.32	13.54	49.06
GCA_019308065.1	2225	MAG 47	2828	854	62.32	14.52	38.38
GCA_019307805.1	3941	GCA_016926135.1	3974	1509	62.31	14.02	38.29
GCA_022340265.1	5068	GCA_019309145.1	5261	1482	62.31	13.39	29.24
GCF_000422285.1	4606	GCA_019309145.1	3974	1514	62.31	13.97	38.1
GCA_019308065.1	3839	GCA_002050025.1	3347	817	62.3	14.15	24.41
GCA_900498135.1	4164	GCA_013349725.1	2904	1341	62.3	13.19	46.18
GCA_002424495.1	3546	GCA_016783065.1	2225	914	62.3	14.34	41.08
GCA_019309255.1	3178	GCA_018644785.1	5554	1072	62.3	13.96	33.73
GCA_019309465.1	2168	GCA_019306455.1	4524	911	62.3	14.32	42.02
GCA_019314425.1	3235	GCA_019309145.1	3246	1378	62.3	13.31	42.6
GCA_021737725.1	2661	GCA_020349865.1	3974	960	62.3	13.4	36.08
GCA_900258555.1	6438	GCA_019306455.1	5119	1525	62.29	14.29	29.79
GCA_021737785.1	4776	GCA_019308065.1	3546	1718	62.29	13.72	48.45
GCA_000179315.1	3235	GCA_022013615.1	2828	1398	62.29	13.95	49.43
GCA_019309465.1	4825	MAG 36	3246	1318	62.29	13.03	40.6
GCA_002840495.1	4895	GCA_019309465.1	3235	1539	62.28	13.35	47.57
GCA_019309305.1	3872	GCA_024641835.1	4832	1239	62.28	12.99	32
GCF_000422285.1	3941	GCA_019306455.1	3246	1542	62.27	13.04	47.5
GCA_019313825.1	2035	GCA_014382715.1	3688	742	62.26	14.24	36.46
GCA_013349725.1	3546	GCA_019306325.1	2168	1047	62.26	13.81	48.29
GCA_013203065.1	2904	GCA_019307805.1	3607	1211	62.26	13.67	41.7
GCA_019308065.1	3750	GCA_021737725.1	5068	1335	62.26	14.45	35.6
GCA_021737725.1	3839	GCA_019309225.1	2208	984	62.25	12.19	44.57
GCA_002424495.1	2196	GCA_021163285.1	2208	834	62.25	12.07	37.98
GCA_021159825.1	2225	GCA_021163285.1	4825	783	62.25	14.18	35.19
GCA_002050025.1	2168	GCA_900258555.1	2928	870	62.25	14.04	40.13
GCA_013203065.1	4164	GCA_018644785.1	4776	1991	62.24	13.53	47.81
GCA_021163815.1	1412	GCA_019309255.1	3178	542	62.24	12.11	38.39
GCA_900498135.1	2904	GCA_021737785.1	3941	1363	62.24	13.22	46.94
GCA_013349725.1	3750	GCF_000422285.1	5554	1315	62.24	14.37	35.07
GCA_020060805.1	4813	GCA_019309255.1	3178	1150	62.23	13.53	36.19
GCA_016932115.1	3497	GCA_019309505.1	3579	1393	62.22	13.75	39.83
GCA_021737785.1	4776	MAG 34	2729	1291	62.22	13.64	47.31
GCA_019313765.1	2622	GCA_016930795.1	3731	904	62.2	13.34	34.48
GCA_002424495.1	4533	GCA_014382715.1	2168	996	62.19	13.66	45.94
GCA_016927455.1	3839	GCA_014382715.1	3688	972	62.19	14.03	26.36
GCA_003646815.1	1412	GCA_019307805.1	2622	481	62.19	12.53	34.07
GCA_013203065.1	4813	GCA_019307915.1	4524	1421	62.19	13.9	31.41
GCA_021163815.1	3338	GCA_019313765.1	5068	1289	62.19	13.66	38.62
GCA_020060805.1	2205	GCA_020349865.1	3688	926	62.19	13.36	42
GCA_019307165.1	3750	GCA_021737725.1	3255	1052	62.19	13.59	32.32
GCA_019307805.1	4776	GCA_014382715.1	3941	1914	62.18	13.51	48.57
MAG 47	3043	GCA_016776415.1	1762	724	62.18	13.98	41.09
GCA_021737785.1	5068	GCF_000422285.1	3688	1367	62.18	14.55	37.07
GCA_013203065.1	3750	GCA_900258555.1	4825	1059	62.17	13.68	28.24
GCA_016844935.1	4524	GCA_019309145.1	2828	1220	62.16	14.13	43.14
GCA_020349865.1	5510	MAG 36	3974	1583	62.16	14.12	39.83
GCA_000179315.1	6438	GCA_016783065.1	3178	1235	62.15	14.46	38.86
GCA_019309505.1	6438	GCA_019306325.1	3347	1270	62.15	14.34	37.94
GCA_000179315.1	3579	GCA_019309255.1	3607	1453	62.15	14.24	40.6
GCA_019309465.1	4533	GCA_016930835.1	3607	1280	62.14	14.06	35.49
GCA_019307165.1	2225	GCA_019306325.1	2928	724	62.14	14.58	32.54
GCA_002050025.1	3235	GCA_019309225.1	4253	1542	62.14	13.72	47.67
GCA_000179315.1	6438	GCA_003646815.1	3338	1386	62.13	13.75	41.52
GCA_019308985.1	4022	GCA_019313765.1	2622	929	62.13	13.29	35.43
GCA_019307165.1	4533	GCA_019309145.1	3974	1337	62.12	14.15	33.64
GCA_020342025.1	3546	GCA_019309145.1	5119	1419	62.12	14.04	40.02
GCA_019308065.1	3957	GCA_022013615.1	3974	1304	62.12	13.6	32.95
GCA_002424495.1	3839	GCA_022013615.1	5119	1046	62.11	14.38	27.25
GCA_022013615.1	5119	GCA_900258555.1	4825	1272	62.11	14.16	26.36
GCA_019313825.1	2035	GCA_016776415.1	1762	501	62.1	14.23	28.43
GCA_019308065.1	4533	GCA_003646995.1	2904	1210	62.09	13.59	41.67
GCA_019307165.1	3546	GCA_013349725.1	3569	1450	62.09	13.94	40.89
GCA_019307645.1	3612	GCA_016927455.1	2205	825	62.09	13	37.41
GCA_000179315.1	6438	GCA_019309145.1	3974	1453	62.08	14.08	36.56
GCA_020349865.1	3235	GCA_024641835.1	2729	1204	62.08	13.96	44.12
GCA_019309465.1	4524	MAG 34	4832	1251	62.08	14.02	27.65
GCA_019313825.1	2035	GCA_002050025.1	2225	529	62.07	14.73	26
GCA_019309225.1	2928	GCA_020349865.1	4524	1039	62.06	14.49	35.48
GCA_021107495.1	4813	GCA_016930795.1	5068	1479	62.05	13.73	30.73
GCA_022013615.1	5119	GCA_018644785.1	5554	1351	62.05	14.8	26.39
GCA_016927455.1	3007	GCA_019306455.1	3731	1016	62.05	13.64	33.79
GCA_020060805.1	2205	GCA_019307805.1	3246	1058	62.05	12.87	47.98
GCA_016929815.1	4022	GCA_016930835.1	3872	1301	62.04	13.51	33.6
GCA_019308985.1	3068	GCA_019309305.1	4253	1209	62.04	13.11	39.41
GCA_002424495.1	3839	GCA_013203065.1	3750	886	62.03	14.06	23.63
MAG 34	3872	GCA_016776415.1	4253	1432	62.03	13.32	36.98
GCA_019309305.1	3043	GCA_016930835.1	3255	1245	62.03	14.18	40.91
MAG 47	2729	GCA_019307915.1	1762	698	62.03	14.29	39.61
GCA_021737785.1	4164	GCA_019307915.1	2168	1134	62.02	13.38	52.31
GCA_016927455.1	4776	GCA_021159525.1	3255	1386	62.02	13.57	42.58
GCA_900498135.1	2168	GCA_021737725.1	2828	985	62.02	14.02	45.43
GCA_021737725.1	2205	MAG 36	2640	997	62.02	12.9	45.22
GCA_021159525.1	3255	GCA_003646995.1	3731	1152	62.01	13.45	35.39
GCA_019307915.1	2640	GCA_016930795.1	3569	1106	62.01	13.9	41.89
GCA_019309465.1	2904	GCA_016783065.1	3235	1153	62	13.05	39.7
GCA_013349725.1	3235	GCA_019309465.1	3347	1085	62	13.73	33.54
GCA_900258555.1	4022	GCA_016783065.1	3497	1362	61.99	13.73	38.95
GCA_021163285.1	3872	GCA_016927455.1	3579	1313	61.99	13.42	36.69
GCA_019308985.1	2208	GCA_016932115.1	2205	911	61.99	12.29	41.32
GCA_019309305.1	4825	GCA_019309505.1	3347	1003	61.99	13.99	29.97
GCA_002424495.1	3839	GCA_019306455.1	3246	1087	61.98	13.31	33.49
GCA_016932115.1	3497	GCA_020342025.1	3957	1327	61.98	13.43	37.95
GCA_020060215.1	6463	GCA_020342025.1	3957	1701	61.98	12.92	42.99
GCA_019306455.1	2225	GCA_003646995.1	5068	871	61.97	14.75	39.15
GCA_002050025.1	3235	GCA_019307805.1	2928	1199	61.97	14.3	40.95
GCA_019309465.1	5119	GCA_019309225.1	2928	1089	61.97	14.3	37.19
GCA_022013615.1	3750	GCA_019309225.1	2828	1150	61.97	14.05	40.66
GCA_013203065.1	3246	MAG 36	3569	1316	61.97	13.86	40.54
GCA_019309465.1	3839	GCA_013203065.1	2904	951	61.96	12.98	32.75
GCA_002424495.1	3235	GCA_013349725.1	3750	1171	61.96	13.76	36.2
GCA_019309505.1	3579	GCA_016930795.1	3731	1232	61.96	13.54	34.42
GCA_021159825.1	6438	GCA_003646815.1	3750	1344	61.95	13.94	35.84
GCA_000179315.1	4533	GCA_013203065.1	2661	924	61.95	13.56	34.72
GCA_019307165.1	2196	GCA_019314425.1	3338	845	61.95	13.43	38.48
GCA_021737785.1	3021	GCA_016927455.1	4253	1316	61.94	13.12	43.56
GCA_019307745.1	4776	GCA_016930835.1	2205	1232	61.94	13.04	55.87
MAG 47	3043	GCA_019306455.1	3246	1380	61.94	13.69	45.35
GCA_019309505.1	3579	GCA_019313765.1	2622	960	61.94	13.77	36.61
GCA_019309505.1	3579	GCA_024641835.1	4832	1358	61.94	13.94	37.94
GCA_002424495.1	3839	GCA_002050025.1	2225	655	61.93	14.67	29.44
GCA_003646815.1	3338	GCA_016844935.1	5510	1476	61.93	13.89	44.22
GCA_019309505.1	3579	GCA_021159525.1	2640	1106	61.93	13.35	41.89
GCA_019313825.1	4533	GCA_016783065.1	4524	1233	61.92	14.52	27.25
GCA_019308525.1	2035	GCA_016926135.1	3347	633	61.92	14.29	31.11
GCA_019307805.1	4535	GCA_019309145.1	5261	1478	61.92	13.83	32.59
GCA_019307165.1	4535	GCA_020349865.1	2640	1100	61.92	13.39	41.67
GCA_019307805.1	5068	GCA_021159525.1	2640	1106	61.92	13.51	41.89
GCA_019308525.1	5068	GCA_021159525.1	3974	1363	61.92	14.01	34.3
GCA_013349725.1	2904	GCA_019307915.1	3255	1023	61.91	13.33	35.23
GCA_019307805.1	5068	GCA_024641835.1	4832	1352	61.9	13.76	27.98
GCA_021737785.1	4022	GCA_009993285.1	4832	1341	61.89	14.12	33.34
MAG 34	3497	GCA_016783065.1	2622	976	61.89	13.09	37.22
GCA_016932115.1	4776	GCA_019313765.1	3034	1713	61.89	13.47	56.46
GCA_019309255.1	3178	GCA_020060215.1	6463	1322	61.89	13.23	41.6
GCA_019308985.1	2729	GCA_024641835.1	3347	903	61.89	14.25	33.09
GCA_016926135.1	3497	GCA_016776415.1	3872	1353	61.87	13.09	38.69
GCA_002050025.1	3338	GCA_016930795.1	2661	953	61.87	13.44	35.81
GCA_021163285.1	2225	GCA_019309145.1	3941	884	61.87	14.25	39.73
GCA_016932115.1	2225	GCA_019309305.1	3731	763	61.87	14.02	34.29
GCA_003646815.1	2208	GCA_019314425.1	3974	1081	61.87	12.89	48.96
GCA_016776415.1	5261	GCA_024641835.1	1762	789	61.87	13.13	44.78
GCA_002050025.1	1762	GCF_000422285.1	4832	712	61.87	13.56	40.41
GCA_002050025.1	1412	GCA_003646995.1	3872	620	61.86	12.58	43.91
GCA_021163815.1	4813	GCA_019309305.1	2622	990	61.86	13.23	37.76
GCA_019308065.1	3546	GCA_019309465.1	3235	1494	61.86	13.49	46.18
GCF_000422285.1	2225	GCA_019309465.1	3569	820	61.86	15.17	36.85
GCA_020060805.1	2904	GCA_019313765.1	2828	1171	61.86	13.5	41.41
GCA_013349725.1	3941	MAG 36	3235	1443	61.86	13.31	44.61
MAG 34	4813	GCA_013203065.1	5119	1525	61.85	14.04	31.69
GCA_019307915.1	3941	GCA_016783065.1	3607	1518	61.85	13.77	42.08
GCF_000422285.1	2729	GCA_019306325.1	3750	972	61.85	14.25	35.62
GCA_020060805.1	3255	GCA_022013615.1	3347	978	61.85	13.98	30.05
GCA_019308525.1	2168	GCA_019313765.1	2729	861	61.84	13.82	39.71
MAG 34	4535	GCA_022013615.1	2622	970	61.84	13.6	36.99
GCA_021737725.1	2729	MAG 34	5119	1065	61.84	14.11	39.03
GCA_019309305.1	4813	GCA_019308525.1	3872	1408	61.83	13.32	36.36
GCA_020060805.1	3872	GCA_019309305.1	4535	1319	61.83	13.58	34.07
GCA_021737785.1	4776	GCA_019307805.1	5068	1541	61.82	13.91	32.27
MAG 34	2729	GCA_019309505.1	3579	1109	61.82	14.06	40.64
GCA_021107495.1	3007	GCA_003646995.1	3569	1114	61.81	14.36	37.05
GCA_019309255.1	3178	GCA_009993285.1	3034	1084	61.8	12.95	35.73
GCA_019306325.1	3607	GCA_020342025.1	3957	1300	61.8	13.76	36.04
GCA_022013615.1	5119	GCA_003646995.1	3569	1254	61.77	14.72	35.14
MAG 36	2904	GCA_014382715.1	4825	1173	61.76	12.8	40.39
GCA_022340265.1	2168	GCA_020349865.1	3941	1119	61.76	13.52	51.61
GCA_013349725.1	2208	GCA_900258555.1	4825	1230	61.76	12.19	55.71
GCA_021163285.1	4606	GCA_900258555.1	4524	1407	61.76	14.17	31.1
GCA_021737725.1	2828	GCF_000422285.1	3688	1201	61.76	13.91	42.47
GCA_019308985.1	4022	GCA_016930795.1	2729	1097	61.75	14.33	40.2
GCA_019313765.1	4022	GCA_016930835.1	3731	1232	61.75	13.61	33.02
GCA_016926135.1	2622	GCA_021159525.1	4253	1046	61.75	13.45	39.89
GCA_019308985.1	5261	MAG 34	2640	1179	61.75	13.16	44.66
GCA_021737785.1	4776	GCA_003599015.1	2725	1384	61.74	13.41	50.79
GCA_022013615.1	4813	GCA_016930835.1	3579	1466	61.74	14	40.96
GCA_020060805.1	3043	GCA_019309505.1	2640	1144	61.74	13.8	43.33
MAG 47	5119	GCA_021159525.1	4253	1392	61.74	13.91	32.73
GCA_003599015.1	2725	GCA_019313765.1	2622	803	61.73	13.71	30.63
MAG 47	3043	GCA_022013615.1	5119	1275	61.73	14.09	41.9
GCA_013349725.1	2904	GCA_020342025.1	3957	1095	61.72	12.45	37.71
MAG 34	2729	GCA_020349865.1	4524	969	61.72	14.48	35.51
GCA_013349725.1	4533	GCA_016927455.1	2196	799	61.71	13.85	36.38
GCA_019309505.1	2904	GCA_019306455.1	2205	943	61.71	12.74	42.77
GCA_019307165.1	4535	GCA_021159825.1	4832	1400	61.71	13.93	30.87
GCA_019308525.1	3579	GCA_024641835.1	3246	1300	61.71	13.49	40.05
GCA_020349865.1	4533	GCA_016844935.1	2729	1052	61.7	13.91	38.55
GCA_022013615.1	4164	GCA_016926135.1	2828	1464	61.7	13.81	51.77
GCA_019307165.1	5119	MAG 34	5261	1422	61.7	13.82	27.78
GCA_900498135.1	4524	MAG 36	5510	1447	61.7	13.99	31.98
GCA_019309505.1	3579	GCA_016776415.1	1762	732	61.69	13.97	41.54
GCA_020060805.1	3497	GCA_016776415.1	5119	1413	61.68	13.58	40.41
GCA_019307805.1	3497	GCA_016930795.1	5068	1381	61.68	13.73	39.49
GCA_022013615.1	4813	GCA_016930795.1	1762	780	61.68	13.46	44.27
GCA_016932115.1	5119	GCA_019307805.1	3731	1185	61.68	13.84	31.76
GCA_016932115.1	5068	GCA_022013615.1	3731	1252	61.68	14.08	33.56
GCA_019307915.1	2035	GCA_014382715.1	3579	864	61.67	14.02	42.46
GCA_019307915.1	3338	GCA_016930835.1	2208	1105	61.67	12.79	50.05
GCA_019313825.1	3255	GCA_019309505.1	3688	1081	61.67	13.7	33.21
GCA_003646815.1	3255	GCA_021163285.1	4253	1351	61.67	13.69	41.51
GCA_002050025.1	2225	GCA_020342025.1	3957	798	61.66	14.32	35.87
GCA_021737785.1	4776	GCA_019309465.1	3235	1536	61.65	13.71	47.48
GCA_019308525.1	4535	MAG 34	2729	1139	61.65	14.15	41.74
GCA_021159825.1	2035	GCA_019307645.1	2640	704	61.64	13.63	34.59
GCA_019313825.1	2196	GCA_021159525.1	3612	676	61.64	13.36	30.78
GCA_900498135.1	4164	GCA_002050025.1	2225	904	61.63	14.3	40.63
GCA_021737725.1	4164	GCA_003646995.1	3235	1500	61.63	13.33	46.37
GCA_002050025.1	4776	GCA_016930835.1	3612	1163	61.63	14.16	32.2
GCA_021737785.1	2225	GCA_019307645.1	2729	727	61.63	14.96	32.67
GCA_013349725.1	2225	GCA_019309225.1	4253	866	61.63	14.1	38.92
GCA_900498135.1	2904	GCA_019309465.1	2928	1012	61.63	13.53	34.85
GCA_002050025.1	2168	MAG 34	3569	909	61.63	14.2	41.93
GCA_019307915.1	3497	GCA_003646995.1	4776	1660	61.62	13.5	47.47
GCA_021737725.1	2225	GCA_020342025.1	3043	834	61.62	14.41	37.48
GCA_016932115.1	2168	GCA_021737785.1	3957	894	61.62	13.06	41.24
GCA_019309505.1	3579	MAG 36	2828	1321	61.62	14.19	46.71
GCA_002050025.1	3255	MAG 47	3569	1208	61.62	14.31	37.11
GCA_021737785.1	3497	GCA_016926135.1	4535	1425	61.61	13.76	40.75
GCA_019307805.1	4776	GCA_019306325.1	5261	1712	61.61	13.42	35.85
GCA_016932115.1	5068	GCA_019308525.1	3607	1350	61.61	13.96	37.43
GCA_002424495.1	3839	GCA_019314425.1	2661	871	61.6	13.04	32.73
GCA_019309465.1	3235	GCA_021737245.1	2646	1163	61.6	13.98	43.95
GCA_019309505.1	2225	GCA_019309225.1	4832	822	61.59	14.09	36.94
GCA_021163285.1	2208	GCA_022340265.1	4606	1106	61.59	12.42	50.09
GCA_002050025.1	3579	GCA_024641835.1	2928	1125	61.59	14.23	38.42
GCA_016932115.1	3497	GCA_002050025.1	2225	905	61.58	13.79	40.67
GCA_013349725.1	4022	GCA_019307805.1	2928	1092	61.57	14.14	37.3
GCA_019308985.1	4022	GCA_019309225.1	2828	1277	61.57	14.26	45.16
GCA_019307645.1	3839	GCA_019314425.1	4524	974	61.57	14.31	25.37
GCA_002424495.1	2904	GCA_020349865.1	5068	1168	61.57	13.32	40.22
GCA_019308985.1	3612	MAG 36	2661	783	61.57	13.8	29.43
MAG 47	3043	GCA_021107495.1	3007	1173	61.56	14	39.01
GCA_020349865.1	4524	GCA_900258555.1	4825	1164	61.56	13.8	25.73
GCA_019313765.1	3612	GCA_009993285.1	2168	756	61.55	13.97	34.87
GCA_016930795.1	2622	GCA_020349865.1	3034	995	61.55	13.17	37.95
GCA_018644785.1	3731	GCA_020349865.1	4524	1113	61.55	14.01	29.83
GCA_019307645.1	5554	GCA_021737725.1	4524	1200	61.55	14.07	26.53
GCA_019309225.1	2035	GCA_013203065.1	4776	902	61.54	13.82	44.32
GCA_019308985.1	4022	GCA_016926135.1	5261	1424	61.54	14.28	35.41
GCA_019309505.1	3497	GCA_016926135.1	2640	1170	61.54	13.04	44.32
GCA_019308065.1	4164	GCA_019307915.1	2928	1245	61.54	14.04	42.52
GCA_900498135.1	4813	GCA_019309225.1	2640	1067	61.54	13.19	40.42
GCA_021163285.1	3546	GCA_019314425.1	3255	1267	61.54	13.74	38.92
GCA_016932115.1	2208	GCA_021159525.1	2661	923	61.54	12.6	41.8
GCA_020060805.1	3579	GCA_021159525.1	5261	1450	61.54	14.19	40.51
GCA_019313825.1	2928	GCA_021737785.1	3750	1001	61.54	14.26	34.19
GCA_019309305.1	4022	GCA_009993285.1	4813	1459	61.53	14.17	36.28
GCA_016932115.1	4022	GCA_016776415.1	3246	1287	61.53	13.47	39.65
GCA_019308985.1	3497	GCA_019306455.1	1762	760	61.53	13.24	43.13
GCA_019308985.1	3872	GCA_020060805.1	3034	1398	61.53	12.98	46.08
GCA_021163815.1	4022	GCA_016776415.1	6463	1719	61.51	13.68	42.74
GCA_016776415.1	4164	GCA_016930835.1	3607	1548	61.51	13.9	42.92
GCA_900498135.1	1412	GCA_019306325.1	1762	378	61.51	12.35	26.77
GCA_019308985.1	3546	GCA_020060215.1	4524	1333	61.51	14.08	37.59
GCA_019308065.1	1762	GCA_020349865.1	4253	767	61.51	13.45	43.53
GCA_016926135.1	4022	GCA_016930795.1	2640	1088	61.5	13.56	41.21
GCA_021163815.1	1412	GCA_019306455.1	3246	622	61.5	12.61	44.05
GCA_019308065.1	3546	GCA_020342025.1	3957	1308	61.5	13.5	36.89
GCA_016926135.1	2168	GCA_020349865.1	2208	819	61.5	12.74	37.78
GCF_000422285.1	3941	GCA_020349865.1	4524	1317	61.5	13.67	33.42
GCA_019308985.1	5261	GCA_021159525.1	3731	1256	61.5	13.71	33.66
GCA_021737725.1	5261	GCA_021163285.1	4524	1354	61.5	13.95	29.93
GCA_019309225.1	4533	GCA_016783065.1	2928	1052	61.49	14.08	35.93
GCA_002050025.1	4022	GCA_018644785.1	4524	1267	61.49	14.27	31.5
GCA_019308985.1	4022	GCA_019309145.1	3974	1348	61.49	14.17	33.92
GCA_019307165.1	2225	GCA_019309225.1	5554	810	61.49	14.81	36.4
GCA_019308985.1	2928	GCA_020349865.1	3347	955	61.49	14.22	32.62
GCA_019308985.1	2035	GCA_016930835.1	2208	697	61.48	13.03	34.25
GCA_019313825.1	4022	GCA_021163285.1	4253	1388	61.48	13.66	34.51
GCA_019307165.1	4533	GCA_022340265.1	4606	1533	61.47	13.75	33.82
GCA_022013615.1	3941	GCA_024641835.1	2828	1443	61.47	13.83	51.03
GCA_019308525.1	4535	MAG 36	2828	1342	61.47	14.51	47.45
GCF_000422285.1	5119	MAG 36	4832	1317	61.47	14.16	27.26
GCA_019308525.1	3941	GCA_016930795.1	5119	1398	61.46	14.06	35.47
GCF_000422285.1	4535	GCA_022013615.1	3731	1259	61.46	13.3	33.74
GCA_019307165.1	4533	GCA_016844935.1	5510	1614	61.45	13.65	35.61
GCA_019308065.1	3497	GCA_019314425.1	4524	1310	61.45	13.69	37.46
GCA_016932115.1	3546	GCA_020349865.1	2661	1001	61.45	13.17	37.62
GCA_019308065.1	3546	GCA_016844935.1	5510	1636	61.44	13.56	46.14
GCA_003646815.1	3338	GCA_019308525.1	4535	1305	61.44	13.71	39.1
GCA_019308525.1	4535	GCA_019309145.1	4524	1296	61.44	14.02	28.65
GCA_019308525.1	4535	GCA_020349865.1	3974	1393	61.44	14.12	35.05
GCA_020349865.1	3546	GCA_016930835.1	4606	1547	61.43	13.59	43.63
GCA_019308065.1	4524	GCA_022340265.1	4253	1341	61.43	14	31.53
GCA_019308065.1	3839	GCA_019308525.1	2640	951	61.42	13.2	36.02
GCA_002424495.1	3546	GCA_021159525.1	4535	1365	61.42	13.73	38.49
MAG 36	4535	GCA_016783065.1	3246	1358	61.41	13.74	41.84
GCA_019307805.1	5068	GCA_016930835.1	4253	1398	61.41	13.64	32.87
GCA_019308525.1	2828	GCA_019306455.1	3347	1057	61.41	14.16	37.38
GCA_021159525.1	4776	GCA_016930835.1	3043	1499	61.4	13.79	49.26
GCA_021737725.1	2168	MAG 47	3043	932	61.4	13.98	42.99
GCA_021737785.1	2640	MAG 47	4253	1195	61.4	13.12	45.27
GCA_019309255.1	3178	GCA_003599015.1	2725	843	61.39	13.79	30.94
GCA_021107495.1	6463	GCA_016926135.1	3579	1687	61.39	13.69	47.14
GCA_020060215.1	2904	GCA_019309505.1	2729	1048	61.39	13.62	38.4
GCA_016930795.1	2168	GCA_024641835.1	4825	981	61.39	12.85	45.25
GCA_021737725.1	3007	GCA_900258555.1	5261	1213	61.39	13.3	40.34
GCA_013349725.1	3731	MAG 34	4832	1144	61.39	13.45	30.66
GCA_022013615.1	4164	GCA_019309505.1	4524	1338	61.38	13.8	32.13
GCA_900498135.1	5119	GCA_020349865.1	3579	1314	61.38	14.2	36.71
GCA_021159825.1	2196	GCA_019308065.1	3546	876	61.37	13.7	39.89
GCA_002050025.1	2225	GCA_019309505.1	3579	859	61.37	14.52	38.61
GCA_021163285.1	2208	GCA_020342025.1	3957	871	61.37	12.16	39.45
MAG 47	4895	GCA_014382715.1	3178	1109	61.36	13.23	34.9
GCA_009993285.1	3043	GCA_019306455.1	3688	1183	61.36	14.02	38.88
GCF_000422285.1	3941	GCA_019309225.1	2928	1227	61.36	14.11	41.91
GCA_002840495.1	3034	GCA_019309255.1	3246	1479	61.36	12.67	48.75
GCA_019309505.1	3579	GCA_020349865.1	4524	1235	61.35	14.17	34.51
GCA_014382715.1	4533	GCA_003646995.1	4164	1405	61.34	13.59	33.74
GCA_002840495.1	4022	GCA_019313765.1	5119	1317	61.34	14.12	32.74
GCA_019308985.1	4895	GCA_022013615.1	2622	994	61.34	12.78	37.91
GCA_019307165.1	3688	GCA_900498135.1	3569	1155	61.34	14.15	32.36
GCA_020060805.1	6438	GCA_016930795.1	4524	1333	61.33	14.19	29.47
GCA_019308985.1	4533	GCA_019308065.1	2828	1232	61.33	14.09	43.56
MAG 47	4022	GCA_019309465.1	3546	1297	61.33	13.91	36.58
GCA_000179315.1	4813	GCA_020349865.1	3731	1225	61.33	13.6	32.83
GCA_019307165.1	3043	MAG 36	3235	1383	61.33	13.91	45.45
GCA_003599015.1	4344	GCA_019306455.1	3178	1115	61.32	13.7	35.08
GCA_016932235.1	4164	GCA_019309255.1	2196	1018	61.32	13.03	46.36
GCA_900498135.1	2196	GCA_021159825.1	3941	985	61.32	13.08	44.85
GCA_019307915.1	2725	GCA_021737245.1	3246	1198	61.32	13.44	43.96
GCA_021159825.1	3255	GCF_000422285.1	2646	952	61.32	14.15	35.98
GCA_019308985.1	4022	GCA_003646815.1	3338	1270	61.31	13.83	38.05
GCA_016926135.1	4164	GCA_019306455.1	5119	1424	61.31	14.09	34.2
GCA_900498135.1	5261	GCA_022013615.1	3246	1370	61.31	13.15	42.21
GCA_019309225.1	6438	GCA_014382715.1	2208	1138	61.3	12.71	51.54
GCA_019313825.1	2035	GCA_016926135.1	5261	904	61.3	13.37	44.42
GCA_019309505.1	4164	GCA_019309145.1	4606	1786	61.3	13.3	42.89
GCA_000179315.1	3579	GCA_021163285.1	3974	1386	61.3	14.1	38.73
GCA_900498135.1	2928	GCA_022340265.1	3688	1045	61.3	14.18	35.69
GCA_019308525.1	3546	GCA_016776415.1	3579	1370	61.29	13.78	38.64
GCA_022340265.1	4535	GCA_019306325.1	1762	751	61.29	14.04	42.62
MAG 34	2729	GCA_019307805.1	5068	1068	61.29	13.58	39.14
GCA_019308065.1	4606	GCA_019309505.1	3607	1424	61.29	13.57	39.48
GCA_019313825.1	4533	GCA_013349725.1	2208	965	61.28	12.58	43.7
GCA_003646815.1	2035	GCA_019309505.1	2904	681	61.28	12.98	33.46
GCA_019308525.1	3338	GCA_021107495.1	3579	1315	61.28	13.74	39.39
GCA_019307165.1	4535	GCA_021163285.1	3007	1095	61.28	13.54	36.42
GCA_021159525.1	2640	GCA_024641835.1	4832	989	61.28	13.29	37.46
GCA_020060215.1	4022	GCA_019313765.1	3007	1098	61.27	13.45	36.51
GCA_019308985.1	6463	GCA_021107495.1	2622	1143	61.27	12.92	43.59
GCA_019309305.1	3872	GCA_003599015.1	2725	1107	61.26	13.47	40.62
GCA_019313825.1	2035	GCA_019307645.1	3612	646	61.25	13.98	31.74
GCA_016932235.1	4344	GCA_019307745.1	3021	1227	61.25	13.32	40.62
GCA_019309255.1	3178	GCA_019306255.1	3826	970	61.24	15.03	30.52
GCF_000422285.1	3941	MAG 34	2729	1302	61.24	13.82	47.71
GCA_021107495.1	3007	GCA_016930835.1	4253	1190	61.23	13.61	39.57
GCA_021737785.1	2035	GCA_003646995.1	4535	864	61.22	14	42.46
GCA_019313825.1	4776	GCA_019308525.1	3569	1451	61.22	14.03	40.66
GCA_021163815.1	4533	GCA_014382715.1	5068	1317	61.21	14.01	29.05
GCA_016932235.1	3839	GCA_016929815.1	4776	1299	61.21	13.85	33.84
GCA_019307165.1	4344	GCA_019307805.1	3068	1086	61.21	13.69	35.4
GCA_020060215.1	1412	GCA_019307805.1	3688	550	61.21	12.55	38.95
GCA_002424495.1	6463	GCA_021737785.1	5068	1770	61.21	13.27	34.93
MAG 34	4164	GCA_014382715.1	2729	1320	61.2	13.9	48.37
GCA_019309505.1	4813	GCA_016930835.1	4535	1545	61.2	14.15	34.07
GCA_002050025.1	2225	GCA_019308525.1	4535	880	61.2	14.29	39.55
GCA_020060805.1	3043	GCA_019308525.1	4535	1294	61.2	14.59	42.52
MAG 47	2729	GCA_019308525.1	3688	1021	61.2	14.17	37.41
GCA_016927455.1	3007	GCA_019309145.1	3579	1102	61.2	13.75	36.65
GCA_021107495.1	2205	GCA_019309505.1	3974	989	61.2	13.33	44.85
GCA_900498135.1	3579	MAG 34	4253	1410	61.2	13.89	39.4
MAG 46	2172	GCA_019313765.1	2622	725	61.19	12.77	33.38
GCA_019308985.1	2035	GCA_016776415.1	4825	845	61.18	13.08	41.52
GCA_019313825.1	4022	GCA_900258555.1	1762	714	61.18	14.24	40.52
GCA_019307165.1	4533	GCF_000422285.1	3941	1409	61.17	13.58	35.75
GCA_013203065.1	4533	GCA_003646995.1	3043	1188	61.16	13.72	39.04
MAG 47	2904	GCA_013203065.1	3043	1106	61.16	13.58	38.09
GCA_019308525.1	3043	GCA_016930835.1	3750	1100	61.16	14.03	36.15
GCA_013349725.1	4535	MAG 47	4253	1404	61.16	13.57	33.01
GCA_019307165.1	3750	MAG 47	3569	1067	61.16	14.26	29.9
GCA_019309465.1	4164	GCA_014382715.1	3688	1360	61.14	13.58	36.88
GCA_900498135.1	4895	GCA_014382715.1	3957	1425	61.14	13.06	36.01
GCA_002840495.1	3235	GCA_020342025.1	3688	1200	61.14	13.63	37.09
GCA_019309465.1	3235	GCA_003646995.1	3569	1338	61.13	14.13	41.36
MAG 46	2172	GCA_016776415.1	1762	571	61.13	12.9	32.41
GCA_019308985.1	4022	GCA_013349725.1	2904	1051	61.11	13.31	36.19
GCA_021163285.1	2208	GCA_019307915.1	3255	962	61.11	12.61	43.57
GCA_019308985.1	4022	GCA_002840495.1	4895	1433	61.1	13.77	35.63
GCA_021163285.1	4813	GCA_016844935.1	3607	1409	61.1	13.86	39.06
GCA_020060805.1	3338	GCA_019306325.1	3612	998	61.1	13.97	29.9
GCA_021163285.1	2208	GCA_019306325.1	3607	1123	61.1	13.1	50.86
GCA_003646815.1	2208	GCA_019307645.1	5510	1170	61.1	12.8	52.99
GCA_021107495.1	3007	GCA_024641835.1	4832	1041	61.1	12.94	34.62
GCA_002840495.1	4533	GCA_019307805.1	3957	1219	61.09	13.49	30.81
GCA_019307165.1	4895	GCA_020342025.1	5068	1488	61.09	13.37	30.4
GCF_000422285.1	3941	GCA_022340265.1	4606	1795	61.09	13.28	45.55
GCA_019313825.1	2035	GCA_019308985.1	4022	862	61.08	13.91	42.36
GCA_016932115.1	3497	GCA_021107495.1	3007	1122	61.08	13.07	37.31
GCA_021737785.1	4776	GCA_900258555.1	4825	1602	61.08	13.61	33.54
GCF_000422285.1	3178	GCA_013203065.1	3392	872	61.07	14.47	27.44
GCA_019309255.1	3941	GCA_019308645.1	3750	1221	61.07	13.75	32.56
GCA_021737725.1	3178	GCA_019309465.1	2646	854	61.06	13.82	32.28
GCA_019309255.1	2168	GCA_021737245.1	3235	942	61.06	13.48	43.45
GCA_019307805.1	5068	MAG 36	2828	1241	61.06	13.72	43.88
MAG 47	3497	GCA_016783065.1	3731	1278	61.05	13.69	36.55
GCA_016932115.1	4776	GCA_016930795.1	4832	1436	61.05	13.33	30.07
GCA_020060215.1	6463	GCA_019308525.1	4535	1709	61.05	13.64	37.68
GCA_009993285.1	3043	GCA_019309145.1	3347	1021	61.05	14.05	33.55
MAG 36	3034	GCA_020342025.1	3974	1406	61.05	13.49	46.34
GCA_021737785.1	2828	GCA_024641835.1	3957	1195	61.05	13.71	42.26
GCA_016930795.1	2035	GCA_016776415.1	4813	818	61.04	13.73	40.2
GCA_021159825.1	4776	GCA_019306325.1	4813	1628	61.04	13.32	34.09
GCA_019308065.1	2196	GCA_019307805.1	3607	864	61.04	13.39	39.34
GCA_024641835.1	3546	GCA_019309145.1	5068	1419	61.04	13.63	40.02
GCA_019313825.1	3731	GCA_020060805.1	1762	691	61.04	14	39.22
GCA_021737785.1	4832	GCA_020060805.1	3974	1302	61.04	13.74	32.76
GCA_013349725.1	3872	GCA_003646995.1	2172	983	61.03	12.77	45.26
GCA_019308525.1	2904	GCA_022013615.1	3569	1094	61.03	13.66	37.67
GCA_019309305.1	4535	MAG 46	5119	1397	61.03	14.15	30.8
GCA_021163815.1	1412	GCA_013203065.1	3750	521	61.02	12.58	36.9
GCF_000422285.1	3178	GCA_014382715.1	2172	808	61.02	12.85	37.2
GCA_019306325.1	3941	GCA_016844935.1	3688	1348	61.02	13.62	36.55
GCA_021163285.1	2208	GCA_019307805.1	5068	991	61.02	12.53	44.88
GCA_009993285.1	3607	GCA_021159525.1	5510	1492	61.02	13.7	41.36
GCA_019309255.1	3034	MAG 46	2640	1226	61.02	12.76	46.44
GCA_020060805.1	4813	GCA_019309145.1	3974	1447	61.01	13.75	36.41
GCA_900498135.1	4164	GCA_016783065.1	3347	1184	61	13.82	35.37
GCA_013349725.1	2904	GCA_016926135.1	5261	1155	61	13.26	39.77
GCA_018644785.1	3612	GCA_019309145.1	3974	1005	61	14.18	27.82
GCA_019307645.1	5554	GCA_019309145.1	3974	1286	61	14.25	32.36
GCA_021737725.1	2168	GCA_019307915.1	3255	868	60.99	13.6	40.04
GCA_003646815.1	6438	GCA_016927455.1	3546	1471	60.98	13.93	41.48
GCA_000179315.1	4776	GCA_019308065.1	2646	1260	60.98	13.63	47.62
GCA_020060805.1	4813	GCA_021107495.1	3007	1120	60.98	13.13	37.25
GCA_021737785.1	3338	GCA_021737245.1	2205	1014	60.98	13.38	45.99
GCA_900498135.1	4022	GCA_003599015.1	3347	1009	60.97	13.7	30.15
GCA_003646815.1	4164	GCA_009993285.1	2725	1262	60.97	13.47	46.31
GCA_900498135.1	4164	GCA_013203065.1	3750	1244	60.97	13.9	33.17
GCA_019308985.1	4895	GCA_016783065.1	3579	1419	60.97	13.74	39.65
GCA_002840495.1	3338	GCA_019309505.1	3034	1358	60.97	13.26	44.76
GCA_019309225.1	2928	GCA_020342025.1	3957	1033	60.97	13.86	35.28
GCA_022340265.1	4606	MAG 36	2828	1409	60.97	13.53	49.82
GCA_003599015.1	2725	GCA_019309145.1	3974	1045	60.96	13.64	38.35
GCA_019307805.1	5068	GCA_019314425.1	2661	927	60.96	13.78	34.84
GCA_019313825.1	2035	GCA_002424495.1	3839	691	60.95	13.21	33.96
GCA_016783065.1	4022	GCA_003646995.1	3750	1070	60.95	13.97	28.53
GCA_019308985.1	2661	GCA_013203065.1	4825	1082	60.95	13.1	40.66
GCA_019314425.1	3347	GCA_900258555.1	3569	1015	60.95	14	30.33
GCA_019308065.1	3497	GCA_003599015.1	3607	1373	60.94	13.51	39.26
GCA_021737785.1	4776	GCA_016930835.1	4253	1635	60.94	13.49	38.44
GCA_016932115.1	3546	GCA_019306325.1	2725	1134	60.94	13.56	41.61
GCA_019309465.1	3235	GCA_021163285.1	2208	1137	60.93	12.74	51.49
GCA_019306325.1	6438	GCA_016930795.1	2729	1254	60.92	13.87	45.95
GCA_019306455.1	3607	GCA_024641835.1	3731	1192	60.92	13.52	33.05
GCA_000179315.1	3246	MAG 34	4832	1219	60.92	13.18	37.55
GCA_019308525.1	2225	GCA_014382715.1	5261	921	60.91	14.36	41.39
GCA_002050025.1	4535	GCA_016926135.1	3688	1250	60.91	13.71	33.89
GCA_002840495.1	2035	GCA_019309305.1	4832	792	60.9	13.86	38.92
GCA_019313825.1	4895	GCA_024641835.1	3872	1406	60.9	12.89	36.31
GCA_020060805.1	4813	GCA_003646815.1	3338	1315	60.89	13.51	39.39
GCA_003646815.1	3338	GCA_016926135.1	5261	1381	60.89	13.51	41.37
GCF_000422285.1	2168	GCA_016926135.1	2205	784	60.89	12.95	36.16
GCA_021737725.1	3941	GCA_016927455.1	5261	1521	60.89	13.28	38.59
GCA_019306325.1	2208	GCA_019314425.1	2828	1037	60.89	12.9	46.97
GCA_021163285.1	3607	MAG 36	2661	962	60.89	13.51	36.15
GCA_016932115.1	3497	GCA_016930835.1	4253	1453	60.88	13.52	41.55
GCA_016926135.1	5261	GCA_019309145.1	3974	1449	60.88	13.86	36.46
GCA_009993285.1	2035	GCA_016776415.1	2729	712	60.87	13.25	34.99
GCA_021737785.1	3839	GCA_019308525.1	2196	744	60.87	13.04	33.88
GCA_019309255.1	4164	GCA_019309285.1	2661	1179	60.87	13.11	44.31
GCA_900498135.1	4776	GCA_019314425.1	4535	1442	60.87	13.83	31.8
GCA_900258555.1	3178	GCA_021159525.1	2583	865	60.87	13.29	33.49
GCA_002424495.1	3034	GCA_021159825.1	1762	794	60.87	12.92	45.06
GCA_019313825.1	4825	MAG 34	2640	1193	60.87	13.36	45.19
GCA_019308985.1	4022	GCA_002050025.1	2225	846	60.86	14.69	38.02
GCF_000422285.1	4400	GCA_016783065.1	3731	1589	60.86	13.72	42.59
GCA_012513605.1	2725	GCA_016930795.1	3607	1043	60.86	14	38.28
GCA_003599015.1	3941	GCA_019306325.1	3347	1153	60.86	13.82	34.45
GCA_016926135.1	4164	GCA_016783065.1	5261	1537	60.85	13.3	36.91
GCA_900498135.1	3941	GCA_016926135.1	2646	1164	60.85	13.5	43.99
GCF_000422285.1	5261	GCA_021737245.1	3347	1111	60.85	13.58	33.19
GCA_021737245.1	3043	GCA_016776415.1	3579	1263	60.84	14.15	41.51
MAG 47	3731	GCA_019309505.1	2640	1011	60.84	13.44	38.3
GCA_016930795.1	2646	GCA_021159525.1	1762	576	60.84	13.41	32.69
GCA_000179315.1	6438	GCA_019307165.1	4533	1427	60.83	13.92	31.48
GCA_013349725.1	6438	GCA_009993285.1	2928	1142	60.82	13.62	39
GCA_016930795.1	2904	GCA_016931115.1	3034	1305	60.82	13.1	44.94
GCA_000179315.1	3731	GCA_019309225.1	4581	1562	60.82	13.8	41.87
GCA_021737725.1	4776	GCA_019307805.1	3579	1422	60.81	13.68	39.73
GCA_021737785.1	2168	GCA_019309505.1	5068	937	60.81	13.7	43.22
GCA_003646815.1	2035	GCA_003599015.1	3974	824	60.8	13.8	40.49
GCA_003646815.1	3338	GCA_018644785.1	2725	1016	60.8	13.75	37.28
GCA_019313825.1	3338	GCA_019309145.1	5554	1209	60.8	14.02	36.22
GCA_021163815.1	4022	GCA_016783065.1	3043	1215	60.79	14.11	39.93
GCA_021163815.1	1412	GCA_022013615.1	5119	556	60.79	13.02	39.38
GCA_019308985.1	1412	MAG 47	3347	480	60.79	12.85	33.99
GCA_003646815.1	2196	GCA_016930795.1	5068	784	60.78	13.7	35.7
GCA_016926135.1	3338	GCA_016930835.1	3731	1130	60.78	13.48	33.85
GCA_021159825.1	2904	GCA_019307805.1	3579	1097	60.78	13.58	37.78
GCA_013349725.1	3043	GCA_019309505.1	4524	1241	60.78	14.38	40.78
MAG 47	5261	GCA_020349865.1	4253	1641	60.78	13.68	38.58
GCA_020060805.1	4813	GCA_019306455.1	3246	1366	60.77	13.19	42.08
GCA_021159825.1	2196	MAG 34	2729	758	60.77	13.42	34.52
GCA_021737785.1	4344	GCA_016930795.1	3872	1306	60.76	13.41	33.73
GCA_016930795.1	4776	GCA_019309145.1	3731	1362	60.76	13.63	36.5
GCA_016932235.1	2928	GCA_019309305.1	4606	1197	60.76	13.66	40.88
GCA_019309225.1	3731	GCA_022340265.1	3974	1146	60.76	13.84	30.72
GCA_020060805.1	4164	GCA_013349725.1	4825	1634	60.75	14.35	39.24
GCA_019307805.1	4813	GCA_016844935.1	2904	1109	60.75	13.03	38.19
GCA_019306325.1	3872	GCA_016926135.1	6463	1630	60.75	12.79	42.1
GCA_019309305.1	5068	GCA_020060215.1	5510	1525	60.75	13.83	30.09
GCA_900498135.1	3607	GCA_900258555.1	5261	1451	60.75	13.76	40.23
GCA_900498135.1	4164	GCA_009993285.1	3034	1618	60.74	13.21	53.33
GCA_019309505.1	3546	GCA_016783065.1	3731	1207	60.74	13.51	34.04
GCA_019309465.1	3235	GCA_016927455.1	2205	1102	60.74	12.97	49.98
GCA_019308065.1	3579	GCA_016930795.1	3347	1068	60.74	13.78	31.91
GCA_900258555.1	6438	GCA_019309145.1	2828	1365	60.73	13.73	48.27
GCA_021163815.1	4164	GCA_021107495.1	2646	1197	60.73	13.64	45.24
GCA_900498135.1	1412	GCA_021737245.1	3007	524	60.73	13.35	37.11
GCA_000179315.1	4825	MAG 36	3974	1291	60.73	13.99	32.49
GCA_019307165.1	4533	GCA_003646995.1	3569	1159	60.72	14.09	32.47
GCA_021737725.1	2815	GCA_009993285.1	4524	958	60.72	14.3	34.03
GCA_013375385.1	2725	GCA_020349865.1	3941	1274	60.72	13.46	46.75
GCA_003599015.1	2168	GCF_000422285.1	3034	1050	60.72	12.94	48.43
GCA_016930795.1	2035	GCA_016783065.1	2828	778	60.71	13.64	38.23
MAG 34	6463	GCA_016926135.1	2640	1405	60.71	12.74	53.22
GCA_020060215.1	2729	GCA_021159525.1	5261	1075	60.71	13.73	39.39
GCA_019313825.1	3731	MAG 36	3347	950	60.71	13.89	28.38
GCA_019308065.1	3546	GCA_009993285.1	3034	1404	60.7	13.02	46.28
GCA_013203065.1	3338	GCA_016926135.1	4832	1193	60.7	13.53	35.74
GCA_021737245.1	3872	GCA_021159525.1	2646	995	60.7	13.73	37.6
GCA_019309305.1	3750	GCA_021737245.1	5261	1212	60.7	13.42	32.32
GCA_003646815.1	2646	GCA_024641835.1	2640	895	60.7	13.76	33.9
GCA_021107495.1	3497	GCA_009993285.1	3246	1384	60.69	13.06	42.64
GCA_019306455.1	3941	GCA_016930835.1	2661	1154	60.69	13.32	43.37
GCA_016932115.1	3235	GCA_019306455.1	4606	1431	60.69	13.37	44.23
GCF_000422285.1	3007	GCA_019314425.1	3034	1165	60.69	13.01	38.74
GCA_019309465.1	3607	GCA_022340265.1	4832	1265	60.69	13.81	35.07
GCA_019306325.1	3246	GCA_024641835.1	4253	1313	60.69	13.03	40.45
GCA_021159525.1	6438	GCA_011048855.1	3941	1837	60.68	13.69	46.61
GCA_019309505.1	2208	GCA_013203065.1	2928	882	60.68	13.09	39.95
GCA_021163285.1	2208	GCA_016930795.1	3731	1001	60.68	12.57	45.34
GCA_021163285.1	3579	GCA_019309225.1	3750	1126	60.68	13.96	31.46
GCA_000179315.1	2640	GCF_000422285.1	3328	958	60.68	13.28	36.29
GCA_019308985.1	4533	GCA_003646995.1	5554	1381	60.67	14.04	30.47
GCA_016932235.1	4022	GCA_016931115.1	3569	1175	60.67	14.55	32.92
GCA_019307165.1	4344	GCA_018644785.1	4581	1508	60.67	13.38	34.71
MAG 36	2035	GCA_016844935.1	3607	862	60.66	13.73	42.36
GCA_021737725.1	2168	GCA_016926135.1	5261	977	60.66	13.29	45.06
GCA_019313825.1	2828	GCA_019306325.1	5510	1432	60.66	13.73	50.64
MAG 34	3941	GCA_016844935.1	2208	1173	60.65	12.64	53.12
GCA_019309225.1	2729	GCA_019307805.1	5510	1206	60.65	13.49	44.19
GCF_000422285.1	2928	GCA_021163285.1	5068	1073	60.65	13.92	36.65
GCA_019314425.1	2661	MAG 36	2828	913	60.65	13.58	34.31
GCA_019313765.1	3839	GCA_011048855.1	2168	796	60.64	13.53	36.72
GCA_021163815.1	1412	GCA_019309145.1	3974	647	60.64	13.22	45.82
GCA_003599015.1	2725	GCA_021107495.1	3007	909	60.64	13.51	33.36
MAG 34	2729	GCA_021163285.1	2208	1026	60.64	13.13	46.47
GCA_002424495.1	2622	GCA_021737725.1	3328	787	60.64	13.68	30.02
GCA_019308525.1	2196	GCA_003646995.1	2828	807	60.63	13.76	36.75
GCA_020349865.1	4535	GCA_003646995.1	3569	1253	60.63	14.89	35.11
GCA_016930795.1	3731	GCA_019306455.1	3246	1175	60.63	13.42	36.2
GCA_021159825.1	4524	MAG 36	3569	1191	60.63	14.77	33.37
MAG 34	2729	GCA_016930795.1	3731	1010	60.62	13.48	37.01
GCA_019308985.1	2035	GCA_014382715.1	2168	588	60.61	13.45	28.89
GCA_024641835.1	4022	GCA_014382715.1	3688	1164	60.61	13.81	31.56
GCA_003599015.1	1412	GCA_016776415.1	2729	614	60.61	13.22	43.48
GCA_013203065.1	2725	GCA_016930795.1	1762	636	60.61	13.45	36.1
GCA_019313825.1	3750	GCA_021737725.1	3731	1027	60.61	14.14	27.53
GCA_021163815.1	4832	MAG 34	3688	1163	60.61	13.38	31.53
GCA_002840495.1	4895	GCA_016776415.1	1762	813	60.6	12.94	46.14
GCA_024641835.1	1412	GCA_016930835.1	4524	511	60.59	12.92	36.19
GCA_021163815.1	2196	GCA_020349865.1	4825	926	60.59	12.86	42.17
GCA_021159825.1	4832	GCA_900258555.1	4253	1307	60.59	13.56	30.73
GCA_022340265.1	1412	GCA_020342025.1	2828	626	60.58	12.87	44.33
GCA_021163815.1	4606	MAG 36	3957	1447	60.58	12.8	36.57
GCA_019307165.1	4533	GCA_002424495.1	3839	998	60.57	13.66	26
GCF_000422285.1	4164	GCA_009993285.1	2205	1171	60.57	12.82	53.11
MAG 34	3338	GCA_009993285.1	4825	1272	60.57	13.66	38.11
GCA_900498135.1	3941	GCA_016927455.1	3034	1618	60.57	13.35	53.33
GCA_016927455.1	2729	GCA_019306325.1	3034	1118	60.57	13.16	40.97
GCA_003646815.1	2205	GCA_900258555.1	3607	1055	60.57	13.64	47.85
GCF_000422285.1	3497	GCA_019307915.1	3974	1410	60.56	13.63	40.32
GCA_002840495.1	4895	GCA_019308525.1	4535	1446	60.56	13.77	31.89
GCA_016932115.1	3941	GCA_019309145.1	3255	1256	60.56	13.51	38.59
GCA_016926135.1	5261	GCA_014382715.1	3688	1289	60.55	13.74	34.95
GCA_016844935.1	5510	GCA_020342025.1	3957	1379	60.55	13.04	34.85
GCA_019307645.1	6438	GCA_016844935.1	3612	1102	60.54	13.53	30.51
GCA_000179315.1	4533	GCA_019307645.1	3612	984	60.54	14.19	27.24
GCA_019307165.1	3612	GCA_019307645.1	5510	1170	60.54	13.65	32.39
GCA_002424495.1	3839	GCA_003646815.1	3338	1044	60.53	13.84	31.28
MAG 46	4344	GCA_019306455.1	2622	958	60.53	13.54	36.54
GCA_016932235.1	2725	GCA_019313765.1	2640	941	60.53	13.32	35.64
GCA_003599015.1	2172	GCA_021159525.1	3246	972	60.53	12.81	44.75
GCA_000179315.1	6438	GCA_900498135.1	4164	1866	60.52	13.96	44.81
MAG 46	6438	GCA_003646995.1	3607	1403	60.51	14.16	38.9
GCA_000179315.1	3839	GCA_019306325.1	3974	1037	60.51	14	27.01
GCA_002424495.1	1412	GCA_019309145.1	2208	687	60.51	12.06	48.65
GCA_021163815.1	2172	GCA_021163285.1	3569	934	60.51	15.56	43
GCA_019313825.1	2035	GCA_016932115.1	3497	821	60.5	13.7	40.34
MAG 34	4164	GCA_019314425.1	2208	1211	60.5	12.66	54.85
GCA_021163815.1	1412	GCA_021159525.1	2640	593	60.5	12.76	42
GCA_900498135.1	2729	GCA_021163285.1	2661	863	60.5	13.4	32.43
GCA_021159825.1	6438	GCA_016927455.1	3235	1397	60.49	13.59	43.18
GCA_016927455.1	2196	GCA_019307915.1	2205	667	60.49	12.54	30.37
GCA_000179315.1	2729	GCA_019309465.1	3957	1014	60.49	13.87	37.16
MAG 34	2205	GCA_020342025.1	3255	949	60.49	13.11	43.04
GCA_016926135.1	5261	MAG 36	2828	1331	60.49	13.69	47.07
GCA_020060215.1	4533	GCA_016776415.1	3235	1190	60.48	13.88	36.79
GCA_900498135.1	4022	GCA_019307915.1	4776	1420	60.48	14.08	35.31
GCA_019307165.1	4164	GCA_019309465.1	3255	1280	60.48	13.57	39.32
GCA_019308985.1	6463	GCA_021737785.1	1762	910	60.48	13.23	51.65
GCA_021163815.1	1412	GCA_002050025.1	2225	400	60.47	13.58	28.33
GCA_019309505.1	2729	GCA_021737245.1	4606	1196	60.47	13.77	43.83
MAG 34	3579	GCA_022340265.1	2646	1006	60.47	14.15	38.02
GCA_022013615.1	3497	GCA_009993285.1	3546	1363	60.46	13.22	38.98
GCA_016932115.1	5119	GCA_019308065.1	3034	1323	60.46	13.23	43.61
GCA_016783065.1	3347	GCA_024641835.1	4832	1067	60.46	14.12	31.88
GCA_000179315.1	6438	GCA_016927455.1	2205	1050	60.45	12.95	47.62
GCA_021159825.1	4895	GCA_019307915.1	3007	1175	60.45	12.54	39.08
GCF_000422285.1	2196	GCA_019309505.1	3255	724	60.45	13.01	32.97
GCA_021159825.1	2196	GCA_020342025.1	3957	685	60.45	12.83	31.19
GCA_002840495.1	2904	GCA_021107495.1	4832	1058	60.45	13.32	36.43
GCA_013349725.1	3941	GCA_024641835.1	3579	1332	60.45	13.73	37.22
GCA_016927455.1	2205	GCA_900258555.1	4825	1062	60.45	13.03	48.16
GCA_013349725.1	3497	GCA_003599015.1	3347	1110	60.44	13.66	33.16
GCA_016932115.1	2904	GCA_016783065.1	2725	1006	60.44	13.36	36.92
GCF_000422285.1	3941	GCA_016927455.1	2205	1127	60.44	12.87	51.11
GCA_020342025.1	4895	GCA_003646995.1	2640	1164	60.43	12.98	44.09
GCA_019308525.1	2904	GCA_013203065.1	4253	1187	60.43	13.34	40.87
GCA_013349725.1	3043	GCA_016930835.1	5068	1205	60.43	13.77	39.6
MAG 47	4535	GCA_019307805.1	3750	1157	60.43	13.99	30.85
GCA_002840495.1	3957	GCA_021159525.1	3569	1153	60.43	14.04	32.31
GCA_019313825.1	2035	GCA_003646815.1	2196	543	60.42	13.35	26.68
GCA_013349725.1	2035	GCA_019308525.1	3338	825	60.42	13.92	40.54
GCA_019313825.1	2904	GCA_021159825.1	4535	1140	60.42	13.34	39.26
GCA_016926135.1	5261	GCA_021737245.1	2646	1123	60.42	13.99	42.44
GCA_016932115.1	4533	GCA_003646815.1	4825	1227	60.41	13.65	27.07
GCA_002050025.1	3497	GCA_011048855.1	3338	1353	60.41	13.48	40.53
GCA_019309255.1	3497	GCA_011048855.1	3688	1223	60.41	13.34	34.97
GCA_016932115.1	3021	GCA_014382715.1	3872	1064	60.41	12.77	35.22
GCA_019308525.1	3178	GCA_016783065.1	3328	893	60.41	13.65	28.1
GCF_000422285.1	2225	GCA_016844935.1	3328	749	60.41	14.11	33.66
GCA_019307745.1	3941	GCA_019309305.1	5510	1755	60.41	13.7	44.53
GCA_019307165.1	4535	GCA_900258555.1	3347	1084	60.41	13.91	32.39
GCA_020060805.1	4813	GCA_016930835.1	4253	1426	60.4	13.86	33.53
GCA_003599015.1	2725	MAG 34	2729	845	60.4	13.77	31.01
GCA_016932235.1	3839	GCA_012513605.1	2205	829	60.39	13.26	37.6
GCA_002424495.1	4344	GCA_016927455.1	4400	1526	60.39	13.4	35.13
GCA_019308065.1	3546	GCA_021163285.1	2208	1165	60.39	12.7	52.76
GCA_019309305.1	4022	GCA_019308645.1	2208	960	60.38	12.62	43.48
GCA_019308985.1	3872	GCA_021163285.1	3392	1020	60.38	14.59	30.07
GCA_014382715.1	4164	GCA_016930835.1	3579	1351	60.37	13.8	37.75
GCA_900498135.1	3043	GCA_019309505.1	3957	1194	60.37	13.78	39.24
MAG 47	3688	GCA_020342025.1	4253	1200	60.37	13.6	32.54
GCA_019306325.1	2196	GCA_009993285.1	3235	846	60.36	13.25	38.52
GCA_022013615.1	5119	GCA_011048855.1	3328	1165	60.36	13.72	35.01
GCA_021159825.1	2205	GCA_019309465.1	2661	784	60.36	13	35.56
GCA_016927455.1	3607	GCA_019314425.1	3034	1414	60.36	13.69	46.61
GCA_020060805.1	4344	GCA_002050025.1	3579	1341	60.35	13.71	37.47
GCA_021737785.1	2815	GCA_011048855.1	3178	819	60.35	14.06	29.09
GCA_013375385.1	4776	GCA_019309255.1	3328	1272	60.35	13.68	38.22
GCA_016932235.1	4813	GCA_019309505.1	2225	927	60.35	14.21	41.66
GCA_016927455.1	2725	GCA_020342025.1	2828	1019	60.35	13.94	37.39
GCA_003599015.1	2205	MAG 36	3957	868	60.35	13.16	39.37
GCA_021163815.1	2035	GCA_003646815.1	2661	633	60.34	13.61	31.11
GCA_021163285.1	1412	GCA_016930835.1	3338	646	60.34	13.14	45.75
GCA_021159825.1	2196	GCA_019309225.1	2928	697	60.34	13.91	31.74
GCA_021163285.1	2208	GCA_019309505.1	3579	990	60.34	12.56	44.84
GCA_019313825.1	2208	GCA_019314425.1	4253	1142	60.34	12.64	51.72
GCA_002050025.1	2225	GCA_003599015.1	2725	663	60.33	14.49	29.8
GCA_021163815.1	3021	GCA_013349725.1	5068	1082	60.32	13	35.82
GCA_019308065.1	1412	GCA_016926135.1	2904	555	60.32	12.81	39.31
GCA_019307745.1	3546	GCA_019307805.1	5261	1451	60.32	13.48	40.92
GCA_019313765.1	2622	GCA_021737245.1	2646	745	60.32	13.96	28.41
GCA_019309225.1	2035	GCA_009993285.1	3546	838	60.31	13.46	41.18
GCA_020060805.1	4164	GCA_016783065.1	5510	1838	60.31	13.81	44.14
GCA_900498135.1	4813	GCA_016844935.1	3347	1158	60.31	13.96	34.6
GCA_019313825.1	2928	GCA_019308065.1	3034	1143	60.31	13.6	39.04
GCA_019309225.1	3497	GCA_016844935.1	2729	1095	60.3	13.62	40.12
GCA_002840495.1	4164	GCA_016930795.1	3957	1326	60.3	12.94	33.51
GCA_900498135.1	4895	GCA_020342025.1	3731	1239	60.3	13.35	33.21
GCA_016932115.1	2928	MAG 34	5510	1222	60.3	13.72	41.73
GCA_009993285.1	4344	GCA_014382715.1	3235	1400	60.29	13.98	43.28
GCA_019307645.1	4344	GCA_019306325.1	3255	1264	60.29	14.08	38.83
GCA_016932235.1	3612	GCA_019307915.1	3607	1048	60.29	14.07	29.05
GCA_016932235.1	3034	GCA_019309465.1	3688	1274	60.29	13.53	41.99
MAG 36	2828	GCA_024641835.1	4832	1190	60.29	13.57	42.08
GCA_019309505.1	4533	GCA_014382715.1	2205	899	60.27	13.07	40.77
GCA_019307165.1	3497	GCA_016927455.1	2168	977	60.27	13	45.06
GCA_019308645.1	3579	GCA_020349865.1	3688	1168	60.27	13.89	32.63
GCA_016932115.1	3392	GCA_021737725.1	4524	913	60.27	14.96	26.92
GCA_019309305.1	1412	GCA_011048855.1	3607	673	60.26	12.85	47.66
GCA_021163815.1	3546	GCA_019306325.1	3612	1063	60.26	13.73	29.98
GCA_019308065.1	3872	GCA_019307645.1	3328	1073	60.26	13.5	32.24
GCA_019309225.1	2928	GCA_019314425.1	2661	784	60.26	13.8	29.46
GCA_000179315.1	6438	GCA_019307915.1	3255	1187	60.25	13.46	36.47
MAG 34	4533	GCA_016927455.1	2035	717	60.24	13.76	35.23
GCA_019307165.1	1412	GCA_019313825.1	2168	466	60.24	12.77	33
GCA_003646815.1	3338	GCA_021737245.1	2646	1026	60.24	13.99	38.78
GCA_021163815.1	2729	GCA_021737725.1	2205	893	60.24	13.2	40.5
GCA_003599015.1	6463	GCA_014382715.1	3731	1452	60.23	13.46	38.92
GCA_020060215.1	2725	GCA_016930795.1	3688	1014	60.23	13.89	37.21
MAG 46	2172	GCA_021163285.1	2208	1013	60.23	12.03	46.64
GCA_019306325.1	3607	GCA_900258555.1	4825	1335	60.22	13.79	37.01
GCA_009993285.1	3034	MAG 36	2828	1356	60.22	13.54	47.95
GCA_019309505.1	3338	GCA_003646995.1	4253	1375	60.21	13.37	41.19
GCA_003646815.1	3579	GCA_016930835.1	3569	1238	60.21	14.43	34.69
GCA_021737245.1	2646	GCA_019309145.1	3974	1090	60.21	14.4	41.19
GCA_019309465.1	3497	GCA_019314425.1	2646	1075	60.2	13.7	40.63
GCA_016932115.1	3546	GCA_021737245.1	4825	1339	60.2	13.41	37.76
GCA_019308065.1	3043	GCA_900258555.1	3941	1370	60.2	13.97	45.02
MAG 47	3235	GCF_000422285.1	2661	941	60.2	13.23	35.36
GCA_016932115.1	3497	GCA_013349725.1	2904	1149	60.19	13.07	39.57
GCA_003599015.1	4895	GCA_016783065.1	4524	1337	60.19	13.54	29.55
GCA_021737725.1	2725	GCA_019309505.1	3347	923	60.19	13.87	33.87
GCA_016930795.1	2168	GCA_019314425.1	3579	895	60.19	13.5	41.28
GCA_002840495.1	3731	GCA_020349865.1	2661	855	60.19	13.37	32.13
GCA_019314425.1	2172	GCA_020342025.1	2729	916	60.18	13.31	42.17
MAG 46	2661	MAG 34	3957	787	60.18	13.05	29.58
GCA_019307805.1	4164	GCA_003646995.1	4832	1307	60.17	13.09	31.39
MAG 46	2172	GCA_021107495.1	3007	820	60.17	13.41	37.75
GCA_900498135.1	5068	GCA_024641835.1	3569	1195	60.17	13.88	33.48
GCA_019309305.1	3338	GCA_015223015.1	6463	1552	60.16	13.22	46.49
GCA_021737725.1	3872	GCA_019308525.1	1555	728	60.16	13.18	46.82
GCA_003646815.1	2168	GCA_020060215.1	4535	917	60.16	13.59	42.3
GCA_016930795.1	3731	GCA_900258555.1	4825	1296	60.16	13.64	34.74
GCF_000422285.1	3497	GCA_003646995.1	4164	1512	60.15	13.16	43.24
GCA_900498135.1	4164	GCA_020060805.1	4813	1433	60.15	13.39	34.41
GCA_016932115.1	3941	GCA_900498135.1	3569	1360	60.15	14.15	38.11
MAG 46	4022	GCA_013203065.1	2168	909	60.14	13.61	41.93
GCA_020060215.1	6463	GCA_019306455.1	3246	1609	60.14	13.03	49.57
GCA_016927455.1	3941	GCA_019309225.1	3957	1334	60.14	12.79	33.85
GCF_000422285.1	2172	GCA_020342025.1	3750	804	60.14	12.73	37.02
GCA_019308985.1	2205	GCA_021737725.1	2928	883	60.14	13.49	40.05
MAG 46	6438	GCA_021159525.1	4825	1547	60.13	13.18	32.06
GCA_019308065.1	4813	GCA_021737245.1	3941	1422	60.13	13.39	36.08
GCA_013203065.1	3546	GCA_024641835.1	2646	1047	60.13	13.79	39.57
GCA_000179315.1	2172	GCA_900258555.1	2640	907	60.13	12.86	41.76
GCA_020060805.1	3750	GCF_000422285.1	4832	1155	60.13	13.99	30.8
GCA_900258555.1	4825	MAG 36	2828	1259	60.13	13.6	44.52
GCA_021163285.1	4164	GCA_018644785.1	5068	1382	60.12	13.58	33.19
GCA_021737245.1	2208	GCA_019306455.1	5554	925	60.12	13.13	41.89
GCA_900498135.1	3255	GCA_019307805.1	2661	800	60.12	13.06	30.06
GCA_019307915.1	2646	GCA_019314425.1	3246	999	60.12	13.52	37.76
GCA_021737245.1	2646	GCA_020342025.1	3957	958	60.12	13.96	36.21
GCA_019309145.1	3497	GCA_016930835.1	2928	1140	60.11	13.85	38.93
GCA_019308065.1	1412	GCA_018644785.1	2928	546	60.11	12.86	38.67
GCA_016932115.1	3546	GCA_019309225.1	5554	1349	60.11	13.49	38.04
GCA_021163815.1	3974	GCA_019309225.1	4253	1410	60.11	13.74	35.48
GCA_002424495.1	3839	GCA_019307805.1	5068	1000	60.1	13.35	26.05
GCA_020060215.1	4022	GCA_002050025.1	4344	1334	60.09	13.96	33.17
GCA_013349725.1	6463	GCA_016930795.1	2225	974	60.09	13.87	43.78
GCA_019314425.1	2225	GCA_016930835.1	2172	590	60.09	14.1	27.16
MAG 34	2904	GCA_016930835.1	3731	1040	60.09	13.44	35.81
GCA_019308985.1	3612	GCA_016932235.1	2828	963	60.09	13.92	34.05
GCF_000422285.1	3941	GCA_019307805.1	5068	1388	60.09	13.62	35.22
MAG 46	2172	GCA_019309145.1	3974	995	60.09	13.36	45.81
GCA_019307915.1	2729	GCA_022340265.1	4253	1131	60.09	13.73	41.44
GCA_019307645.1	3255	MAG 36	4606	1225	60.09	13.38	37.63
GCA_002050025.1	2661	MAG 46	4253	961	60.09	13.05	36.11
GCA_019309225.1	3612	GCA_016926135.1	5068	1006	60.08	13.91	27.85
GCA_019307645.1	2928	GCA_019307805.1	5261	1131	60.08	13.9	38.63
GCA_019307805.1	5068	GCA_021737245.1	2646	1030	60.08	14.32	38.93
GCA_900498135.1	4164	GCA_003646995.1	3731	1288	60.07	13.39	34.52
GCA_900498135.1	4164	GCA_016930795.1	3569	1387	60.07	14.27	38.86
GCA_020060215.1	1412	GCA_021107495.1	4776	704	60.06	13	49.86
GCA_021163815.1	4813	GCA_021737785.1	2729	1075	60.06	13.85	39.39
GCA_019309225.1	6463	GCA_024641835.1	3007	1355	60.06	12.79	45.06
GCA_019307805.1	2928	GCA_900258555.1	4832	1029	60.06	13.95	35.14
GCA_020060805.1	5068	MAG 34	4825	1192	60.06	13.39	24.7
GCA_016776415.1	6438	GCA_011048855.1	3579	1312	60.05	13.29	36.66
GCA_020060215.1	3021	GCA_013349725.1	5119	1021	60.05	13.14	33.8
GCA_000179315.1	6463	GCA_019309505.1	2904	1347	60.05	12.93	46.38
GCA_019307745.1	1762	GCA_022013615.1	3328	634	60.05	13.61	35.98
GCA_016929815.1	2725	GCA_016930795.1	4606	1278	60.04	13.43	46.9
GCA_003599015.1	3068	GCA_022340265.1	3731	1019	60.04	13.24	33.21
GCA_019313765.1	2622	MAG 5	1884	613	60.04	11.97	32.54
GCA_021737725.1	2035	GCA_016930795.1	4606	848	60.03	13.18	41.67
GCA_003599015.1	2725	GCA_021737725.1	2168	793	60.03	13.48	36.58
GCA_019307805.1	2168	GCA_022340265.1	3731	828	60.03	13.16	38.19
GCA_019313825.1	2172	GCA_022340265.1	1884	829	60.03	12.12	44
MAG 46	5068	MAG 5	4606	1515	60.03	13.6	32.89
GCF_000422285.1	3021	GCA_016930795.1	3178	908	60.02	12.9	30.06
GCA_019307745.1	1412	GCA_019309255.1	1884	570	60.02	12.18	40.37
GCA_019309305.1	2196	GCA_019309285.1	3579	749	60.02	12.85	34.11
GCA_021159825.1	3872	GCA_019309505.1	2583	1002	60.02	13.1	38.79
GCA_021163815.1	3941	MAG 5	3731	1277	60.02	13.44	34.23
MAG 34	2729	MAG 5	1884	822	60.02	13	43.63
GCA_900498135.1	4164	GCA_019308525.1	4535	1373	60.01	13.7	32.97
GCA_021163815.1	1412	GCA_021159825.1	2196	481	60.01	12.93	34.07
GCA_019308525.1	4535	GCA_021163285.1	2208	972	60.01	12.67	44.02
GCA_016932115.1	4344	GCA_013203065.1	3957	1186	60	13.93	29.97
GCA_019309465.1	3497	GCA_016844935.1	3750	1181	60	13.6	33.77
GCA_016783065.1	3235	GCA_016930835.1	5510	1478	60	13.44	45.69
GCA_019306325.1	3607	GCA_016930835.1	4253	1433	60	14.01	39.73
GCA_016932235.1	3347	GCA_020342025.1	4253	1094	60	13.94	32.69
GCA_016930795.1	3839	GCA_014382715.1	3546	1087	59.99	13.57	30.65
GCA_016932115.1	3497	GCA_016927455.1	2205	1034	59.99	12.46	46.89
GCA_021737725.1	4164	GCA_016930835.1	3043	1404	59.99	14.19	46.14
GCA_002840495.1	4895	GCA_019306455.1	3246	1380	59.99	12.85	42.51
GCA_002424495.1	3612	GCA_019308065.1	3941	1064	59.99	13.55	29.46
MAG 34	2168	GCA_024641835.1	4253	982	59.99	13.35	45.3
GCA_019307645.1	2729	GCF_000422285.1	4832	981	59.99	13.83	35.95
GCA_900498135.1	3731	MAG 47	3688	1103	59.99	14.03	29.91
GCA_019308065.1	4895	GCA_011048855.1	2904	1151	59.98	12.67	39.63
GCA_002840495.1	3546	GCA_013349725.1	3328	1075	59.98	13.49	32.3
GCA_016927455.1	2205	GCA_016844935.1	2828	969	59.98	13.36	43.95
GCA_009993285.1	2205	GCA_020349865.1	5510	1137	59.98	13.18	51.56
GCA_016927455.1	3034	MAG 36	4524	1227	59.98	13.4	40.44
GCA_019309465.1	4344	GCA_003819975.1	3497	1362	59.97	13.83	38.95
GCA_900258555.1	3021	GCA_016844935.1	3068	928	59.97	12.76	30.72
GCA_019307745.1	2725	GCA_016929815.1	4524	1004	59.97	13.88	36.84
GCA_016932235.1	3235	GCA_016932115.1	5042	1162	59.97	13.38	35.92
GCA_003599015.1	4825	GCA_020349865.1	5510	1545	59.97	13.29	32.02
GCA_019307165.1	6438	GCA_019308985.1	1412	690	59.96	12.9	48.87
GCA_019307745.1	4533	GCA_019309465.1	4022	1149	59.96	13.9	28.57
GCA_000179315.1	3021	GCA_021163815.1	3235	1191	59.96	13.04	39.42
GCA_019307645.1	3612	GCA_022340265.1	4606	1086	59.96	13.82	30.07
GCA_016930795.1	3731	MAG 36	2828	1118	59.96	13.51	39.53
GCA_019309465.1	4022	GCA_016929815.1	3941	1318	59.95	13.62	33.44
GCA_016929815.1	3021	GCA_016931115.1	2622	841	59.95	12.95	32.07
GCA_019307745.1	4895	GCA_019313765.1	5119	1404	59.95	13.42	28.68
GCA_016926135.1	4776	GCA_019314425.1	6463	2047	59.95	13.15	42.86
GCA_021737785.1	3612	GCA_020060215.1	3957	893	59.95	13.86	24.72
GCA_019307645.1	3235	GCA_020342025.1	3068	988	59.95	12.89	32.2
GCA_002840495.1	3068	GCA_022013615.1	4581	1224	59.95	13.31	39.9
GCA_019308985.1	5261	GCF_000422285.1	2661	906	59.95	13.21	34.05
GCA_019308065.1	4533	GCA_016930835.1	3255	1112	59.94	13.74	34.16
GCA_022013615.1	4022	GCA_019306255.1	4164	1329	59.94	13.67	33.04
GCA_016927455.1	3497	GCA_019307805.1	2828	1336	59.94	13.56	47.24
GCA_019307165.1	3546	GCA_019307915.1	4253	1453	59.94	13.35	40.98
GCA_019309505.1	5119	GCA_019314425.1	3826	1098	59.94	14.38	28.7
GCA_019308985.1	2205	GCA_900498135.1	5068	961	59.94	13.04	43.58
GCA_016932115.1	3579	MAG 36	2661	855	59.94	12.95	32.13
GCA_020060805.1	3839	GCA_013203065.1	3235	1045	59.93	13.34	32.3
MAG 36	4164	GCA_016930835.1	3612	1095	59.93	13.52	30.32
GCA_900498135.1	4813	GCA_019307645.1	3750	1268	59.93	14.18	33.81
GCA_002424495.1	2904	GCA_019309465.1	2646	883	59.93	13.3	33.37
GCA_013349725.1	3941	GCA_021737245.1	4832	1305	59.93	13.16	33.11
GCF_000422285.1	2729	GCA_024641835.1	4825	1181	59.93	13.54	43.28
MAG 34	2646	GCA_900258555.1	2828	950	59.93	13.95	35.9
GCA_021737245.1	2828	MAG 36	4253	1297	59.93	13.7	45.86
GCA_019307165.1	4533	GCA_003599015.1	2725	1098	59.92	13.75	40.29
GCA_002424495.1	3839	GCA_019306325.1	3607	1093	59.92	14.11	30.3
GCA_022340265.1	4606	GCA_900258555.1	4825	1463	59.92	13.13	31.76
GCF_000422285.1	4344	GCA_019308525.1	3007	1108	59.91	14	36.85
GCA_020060805.1	4813	GCA_019309225.1	2928	1094	59.91	14.01	37.36
GCA_016932235.1	3941	GCA_021107495.1	4535	1373	59.91	13.72	34.84
GCA_019307745.1	3021	GCA_016930795.1	3731	1149	59.9	12.92	38.03
GCA_900258555.1	6463	GCA_016930835.1	3607	1681	59.9	13.58	46.6
GCA_020060215.1	3043	GCA_019306325.1	4606	1337	59.9	13.63	43.94
MAG 47	4825	GCA_022340265.1	4253	1439	59.9	13.34	33.83
GCA_020060805.1	4344	GCA_014382715.1	2208	1057	59.89	12.92	47.87
GCA_019306325.1	3497	GCA_018644785.1	3941	1526	59.89	13.26	43.64
GCA_016932235.1	4813	GCA_021163285.1	3688	1298	59.89	13.48	35.2
GCA_016932115.1	3607	GCF_000422285.1	5554	1218	59.89	13.96	33.77
GCA_019309255.1	4344	GCA_016929815.1	4535	1363	59.88	13.54	31.38
GCA_019307645.1	4813	GCA_016930795.1	3546	1379	59.88	13.74	38.89
GCA_020060805.1	3178	GCA_019308065.1	3068	783	59.88	13.29	25.52
GCA_016932235.1	6463	GCA_019308525.1	5119	1667	59.88	13.33	32.56
MAG 47	3612	GCA_019314425.1	3731	976	59.88	13.57	27.02
GCA_900258555.1	3043	GCA_020342025.1	2661	854	59.88	13.75	32.09
GCA_020060215.1	2172	GCA_022013615.1	2828	942	59.88	13.34	43.37
MAG 46	4825	MAG 36	3957	1098	59.88	12.98	27.75
GCA_019309225.1	6438	GCA_016930795.1	2035	860	59.87	13.31	42.26
GCA_019309305.1	3872	GCA_019306255.1	3826	1074	59.87	13.81	28.07
GCA_000179315.1	3612	GCA_019313825.1	2729	870	59.87	13.65	31.88
GCA_018644785.1	2928	GCA_020342025.1	3731	962	59.87	13.64	32.86
GCA_019307645.1	5554	MAG 34	3957	1222	59.87	13.31	30.88
GCA_003599015.1	3839	GCA_016926135.1	3731	1056	59.86	13.56	28.3
GCA_002424495.1	2725	GCA_016930795.1	5261	1109	59.86	13.9	40.7
GCA_013203065.1	3750	GCA_016930835.1	4253	1160	59.86	14.21	30.93
GCA_000179315.1	6438	GCA_002424495.1	3839	1265	59.85	13.46	32.95
GCA_019309255.1	2035	GCA_015223015.1	4581	825	59.84	13.39	40.54
GCA_019313825.1	3178	GCA_016931115.1	1555	634	59.84	13.44	40.77
GCA_022013615.1	3338	GCA_021737245.1	2172	999	59.84	13.35	45.99
GCA_019309465.1	3235	GCA_900258555.1	4825	1290	59.84	13.38	39.88
GCA_018644785.1	5119	MAG 36	2646	1035	59.84	14.12	39.12
GCA_003646815.1	5554	MAG 46	2828	1170	59.84	13.76	41.37
GCA_016927455.1	4533	GCA_016930795.1	3579	1180	59.83	13.79	32.97
GCA_019309065.1	3441	GCA_019309255.1	3178	1043	59.83	13.51	32.82
GCA_019307165.1	2205	GCA_019309505.1	3731	976	59.83	13.36	44.26
GCA_020060805.1	4813	GCA_021737725.1	2168	938	59.82	13.52	43.27
GCA_021163285.1	6438	GCA_016926135.1	5068	1451	59.81	13.71	28.63
GCA_002840495.1	4895	GCA_016930835.1	4253	1543	59.81	13.31	36.28
GCA_000179315.1	2725	GCA_019307805.1	2928	851	59.81	14.26	31.23
GCA_022013615.1	2208	GCA_019308645.1	5261	982	59.81	12.54	44.47
GCA_003599015.1	5119	GCA_019309225.1	3392	1009	59.81	14.72	29.75
GCA_019307165.1	4533	GCA_009993285.1	3034	1344	59.8	13.13	44.3
GCA_019309465.1	3872	GCA_009993285.1	1884	795	59.8	12.11	42.2
GCA_016927455.1	6463	GCA_016926135.1	3974	1670	59.8	13.55	42.02
GCA_020060215.1	3235	GCA_019309145.1	3034	1254	59.8	12.93	41.33
GCA_019309305.1	2205	MAG 5	5261	1044	59.8	13.21	47.35
GCA_002840495.1	4022	GCA_002050025.1	2196	742	59.79	13.16	33.79
GCA_016932235.1	3839	GCA_002050025.1	3957	903	59.79	13.33	23.52
GCA_002424495.1	4672	GCA_020342025.1	4524	1350	59.79	14.37	29.84
GCA_019307745.1	4344	GCA_020342025.1	2225	841	59.79	14.31	37.8
GCA_020351915.1	3021	GCA_020349865.1	3957	992	59.79	12.94	32.84
GCA_019308985.1	4895	GCA_021159825.1	2225	853	59.79	14.09	38.34
GCA_019308525.1	2904	GCA_021737245.1	2172	851	59.79	12.86	39.18
GCA_019309225.1	4535	GCA_900258555.1	2646	1026	59.79	14.34	38.78
GCA_013349725.1	2928	MAG 46	4825	1072	59.79	13.65	36.61
GCA_020349865.1	2085	GCA_011048855.1	2729	936	59.78	13.74	44.89
GCA_019309225.1	2928	GCA_016930835.1	4253	1104	59.78	13.96	37.7
MAG 9	4524	MAG 34	3328	1050	59.78	13.76	31.55
GCA_002424495.1	3839	GCA_016930835.1	4253	1162	59.77	13.27	30.27
GCA_021163815.1	1412	GCA_022340265.1	4606	647	59.77	12.8	45.82
GCA_019308065.1	4813	GCA_016927455.1	2828	1305	59.76	14	46.15
GCA_003599015.1	3546	GCA_022013615.1	2205	1036	59.76	12.98	46.98
GCF_000422285.1	2725	GCA_900258555.1	5119	1056	59.76	13.86	38.75
GCA_020060805.1	3941	MAG 36	4825	1597	59.76	13.4	40.52
MAG 46	4022	GCA_014382715.1	2646	973	59.75	14.58	36.77
GCA_020060215.1	3839	GCA_016783065.1	4606	1206	59.75	13.24	31.41
GCA_003599015.1	4344	GCA_019309465.1	5119	1256	59.75	13.9	28.91
GCA_019308985.1	6463	GCA_021737245.1	2168	1137	59.75	12.78	52.44
GCA_020060215.1	6463	GCA_021737725.1	3347	1323	59.75	13.22	39.53
GCA_016932235.1	2725	GCA_022013615.1	3235	982	59.75	13.56	36.04
GCA_002424495.1	2172	GCA_022340265.1	3688	853	59.75	13.21	39.27
GCA_016932235.1	4344	GCA_021159525.1	2640	1093	59.74	13.63	41.4
GCA_019308065.1	3546	GCA_024641835.1	4832	1250	59.74	13.55	35.25
GCA_019307745.1	4344	GCA_002050025.1	5068	1349	59.73	13.84	31.05
GCA_016932115.1	3497	GCA_011048855.1	3328	1197	59.73	13.65	35.97
GCA_012513605.1	3021	GCA_016929815.1	2225	688	59.73	13.36	30.92
GCF_000422285.1	4813	GCA_016930835.1	2646	1081	59.73	13.74	40.85
GCA_016932235.1	4400	GCA_019307805.1	3068	1227	59.73	13.32	39.99
GCA_020060215.1	6463	GCA_021737245.1	3941	1911	59.73	13.21	48.49
GCA_020060805.1	6463	GCA_021737245.1	2646	1360	59.73	13.41	51.4
GCA_020060215.1	3941	GCF_000422285.1	4253	1550	59.73	13.56	39.33
GCA_022340265.1	3839	GCA_009993285.1	3941	1260	59.72	13.3	32.82
GCA_900498135.1	4164	GCA_016930835.1	4253	1572	59.72	13.65	37.75
GCA_020060215.1	6463	GCA_020349865.1	4524	1535	59.72	13.82	33.93
GCA_002424495.1	4606	GCF_000422285.1	3034	1587	59.72	13.03	52.31
GCA_022340265.1	2035	GCA_003646995.1	2928	654	59.71	14.24	32.14
GCA_019313825.1	4164	GCA_019309225.1	6463	1908	59.71	13.28	45.82
GCA_900498135.1	4606	GCA_020060215.1	3569	1303	59.71	13.78	36.51
GCA_900498135.1	4164	GCA_011048855.1	3328	1205	59.7	13.53	36.21
GCF_000422285.1	2815	GCA_011048855.1	5119	1016	59.7	14.18	36.09
GCA_019309305.1	2196	GCA_016929815.1	4253	842	59.7	13.2	38.34
GCA_021159825.1	3872	GCA_016930835.1	3068	933	59.7	13.01	30.41
GCA_020060215.1	6463	GCA_019309225.1	2928	1287	59.7	13.64	43.95
GCA_013375385.1	3941	GCA_022013615.1	3328	1195	59.7	13.53	35.91
GCA_016926135.1	3839	GCA_009993285.1	1412	573	59.69	12.56	40.58
GCA_019307915.1	6463	GCA_016844935.1	4253	1870	59.69	13.4	43.97
GCA_022340265.1	2205	GCA_016926135.1	4606	1103	59.69	13.33	50.02
GCA_020060215.1	3255	GCA_016930835.1	5510	1243	59.69	13.31	38.19
GCA_021737245.1	4606	GCA_016930835.1	5261	1533	59.69	13.35	33.28
GCA_002424495.1	5261	GCA_021163815.1	3034	1382	59.69	13.58	45.55
GCA_016927455.1	2646	GCA_022340265.1	4253	1116	59.69	14.21	42.18
GCA_002424495.1	4022	GCA_016844935.1	4606	1345	59.68	13.25	33.44
GCA_019307805.1	3839	GCA_018644785.1	5510	1222	59.68	13.52	31.83
GCF_000422285.1	3941	GCA_018644785.1	5554	1410	59.68	13.63	35.78
GCA_016929815.1	3068	GCA_019307805.1	5068	888	59.68	13.36	28.94
GCA_019308985.1	5068	GCA_022340265.1	5554	1370	59.68	14.06	27.03
GCA_002050025.1	2035	GCA_009993285.1	3043	785	59.67	13.68	38.57
GCA_019313825.1	2225	MAG 47	3034	837	59.67	13.98	37.62
GCA_016927455.1	4895	GCA_016930835.1	3607	1415	59.66	13.4	39.23
GCA_002840495.1	2168	GCA_019306325.1	2646	758	59.66	14.02	34.96
GCA_021737725.1	2205	GCA_021737245.1	4253	1105	59.66	13.42	50.11
GCA_019308525.1	2035	GCA_016927455.1	6463	1032	59.65	13.26	50.71
GCA_016931115.1	2168	GCA_016930835.1	4832	830	59.65	13.45	38.28
GCA_019313825.1	4535	GCA_020060215.1	2205	944	59.65	12.91	42.81
GCA_021737725.1	4581	GCA_024641835.1	4253	1498	59.65	13.36	35.22
GCA_021163285.1	3612	GCA_003646995.1	2928	833	59.64	14.09	28.45
GCA_019307645.1	2208	GCA_019309225.1	3569	1001	59.64	13.13	45.34
MAG 47	3839	GCA_021163285.1	2828	1026	59.63	13.76	36.28
GCA_002424495.1	3043	MAG 36	2208	996	59.63	13.07	45.11
GCA_019308985.1	4533	GCA_016927455.1	3731	1097	59.62	13.69	29.4
GCA_019307165.1	4022	GCA_016930795.1	2205	925	59.62	13.32	41.95
GCA_002840495.1	4895	GCA_014382715.1	3688	1320	59.61	13.01	35.79
MAG 47	4400	GCA_016844935.1	4253	1519	59.61	13.46	35.72
GCA_012513605.1	3043	GCA_016930835.1	5510	1406	59.61	13.78	46.2
MAG 36	2828	GCA_019306255.1	3826	1025	59.61	14.29	36.24
GCA_019313825.1	6438	GCA_002840495.1	3569	1230	59.6	13.92	34.46
GCA_000179315.1	2035	GCA_003646995.1	4895	900	59.6	13.57	44.23
GCA_021107495.1	3839	GCA_011048855.1	2729	942	59.6	13.84	34.52
GCA_016932235.1	4344	GCA_016926135.1	5261	1484	59.6	13.69	34.16
MAG 46	3441	GCA_019309225.1	4524	1124	59.6	14.14	32.66
GCA_019309065.1	2172	GCA_020349865.1	2928	821	59.6	13.52	37.8
GCA_019307915.1	3007	GCA_900258555.1	3328	876	59.6	13.73	29.13
GCA_002424495.1	3255	MAG 34	4825	1099	59.6	13.22	33.76
GCA_019313825.1	2035	GCA_016844935.1	5510	880	59.59	13.43	43.24
GCA_021159825.1	1412	GCA_016926135.1	3235	658	59.59	12.91	46.6
GCA_021163815.1	2196	GCA_019309465.1	5261	791	59.59	13.26	36.02
GCA_019307745.1	6438	GCA_014382715.1	3043	1277	59.58	13.71	41.97
GCA_020060805.1	3021	GCA_021163285.1	3688	965	59.58	13.02	31.94
GCA_000179315.1	4813	MAG 47	2208	949	59.58	12.54	42.98
GCA_019313825.1	2035	GCA_012513605.1	4400	843	59.57	13.48	41.43
GCA_016932115.1	2035	GCA_021163285.1	2646	635	59.57	13.97	31.2
GCA_019313825.1	3497	GCA_021737245.1	2208	1026	59.57	12.31	46.47
GCA_019314425.1	6438	GCA_003646995.1	4022	1321	59.56	13.26	32.84
GCA_021163815.1	4022	GCA_003646995.1	2661	859	59.56	13.19	32.28
GCA_003599015.1	1412	GCA_013203065.1	3043	598	59.56	13.23	42.35
GCA_000179315.1	1412	GCA_019308985.1	3569	615	59.56	13.63	43.56
GCA_019308985.1	2725	GCA_019314425.1	3750	977	59.56	13.81	35.85
GCA_022340265.1	4606	GCA_024641835.1	4832	1415	59.56	13.35	30.72
GCA_021163815.1	2661	MAG 47	3569	856	59.56	13.84	32.17
GCA_013349725.1	1412	GCA_011048855.1	2085	646	59.55	12.19	45.75
GCA_002840495.1	1412	GCA_019309145.1	2661	530	59.55	12.72	37.54
GCA_021163815.1	4895	GCA_019314425.1	3974	1449	59.55	13.56	36.46
GCA_003599015.1	2904	MAG 47	3328	975	59.55	13.05	33.57
GCA_021163815.1	2725	MAG 9	3043	968	59.55	13.97	35.52
GCA_002424495.1	3839	GCA_900498135.1	4164	1264	59.54	13.45	32.93
GCA_020060215.1	6463	MAG 34	2729	1288	59.54	13.59	47.2
GCA_019308525.1	4813	GCA_019314425.1	3043	1244	59.53	13.84	40.88
GCA_020060805.1	4535	MAG 47	2661	856	59.53	13.12	32.17
MAG 47	3839	GCA_009993285.1	3579	953	59.52	13.42	26.63
GCA_002424495.1	3021	GCA_019309505.1	3007	960	59.52	12.79	31.93
GCA_019307745.1	4895	GCA_021107495.1	4776	1805	59.52	13.32	37.79
GCA_002840495.1	6463	GCA_021737785.1	2828	1534	59.52	13.48	54.24
GCA_020060215.1	3043	MAG 36	3034	1273	59.52	13.51	41.96
GCA_022340265.1	6438	GCA_016930835.1	3957	1287	59.51	13.02	32.52
GCA_002424495.1	3839	GCA_019307915.1	3255	898	59.51	13.42	27.59
GCA_021163815.1	3021	GCA_019308065.1	4535	1118	59.51	12.5	37.01
GCA_019307745.1	1412	GCA_019308525.1	3546	659	59.51	13.02	46.67
GCA_019307645.1	3612	GCA_019309465.1	3235	975	59.51	13.59	30.14
GCA_000179315.1	4606	GCA_020342025.1	4253	1462	59.51	13.48	34.38
GCA_021737245.1	2646	GCA_020349865.1	4524	991	59.51	14.13	37.45
GCA_016844935.1	4776	GCA_003646995.1	2172	1080	59.5	13.1	49.72
GCA_019309465.1	4813	GCA_011048855.1	2661	901	59.5	12.9	33.86
GCA_009993285.1	3235	GCA_016844935.1	3328	1097	59.5	13.38	33.91
GCA_020060805.1	3034	GCA_019314425.1	5510	1602	59.5	13.09	52.8
GCA_021737785.1	5510	MAG 46	3569	1354	59.5	13.85	37.94
GCA_022013615.1	2378	GCA_015223015.1	3178	851	59.49	12.91	35.79
GCA_021159825.1	4672	GCA_016930795.1	3178	1051	59.49	13.87	33.07
GCA_900498135.1	4344	GCA_018644785.1	3246	1261	59.49	13.56	38.85
GCA_016932235.1	4164	GCA_019306455.1	5554	1465	59.49	13.85	35.18
GCA_019309065.1	2815	GCA_019307915.1	3957	948	59.49	13.89	33.68
GCA_021159825.1	3441	GCA_019308525.1	3255	1137	59.49	12.89	34.93
GCA_020349945.1	2196	GCA_019309255.1	4535	774	59.49	12.94	35.25
GCA_020351915.1	2196	GCA_019309255.1	3731	768	59.49	13.18	34.97
GCA_013375385.1	5119	GCA_020342025.1	1555	711	59.49	13.38	45.72
GCA_009993285.1	3034	GCA_016783065.1	3347	1079	59.48	13.39	35.56
GCA_021159825.1	1554	GCA_003646995.1	3007	641	59.46	12.42	41.25
GCA_021163815.1	1412	GCA_019307805.1	5068	547	59.46	12.42	38.74
GCA_019308065.1	2196	GCA_020060215.1	3569	748	59.46	13.92	34.06
GCA_020355145.1	3546	GCA_021107495.1	6463	1695	59.46	13.16	47.8
GCA_019313825.1	4533	GCA_016927455.1	4535	1229	59.45	13.74	27.11
GCA_016929815.1	2035	GCA_019307915.1	2205	651	59.45	13.21	31.99
GCA_019307165.1	3497	GCA_019308525.1	3043	1265	59.45	13.5	41.57
GCA_021163815.1	1412	GCA_900258555.1	4825	737	59.45	13.06	52.2
GCA_016932115.1	3068	MAG 47	3255	846	59.45	13.13	27.57
GCA_016930795.1	4533	GCA_003646995.1	4253	1217	59.44	13.39	28.62
GCA_020060805.1	4813	GCA_003646995.1	3569	1230	59.44	13.99	34.46
GCA_019307165.1	2583	GCA_016930835.1	5119	977	59.44	14.27	37.82
GCA_019306325.1	3579	GCA_021737245.1	4606	1360	59.44	13.49	38
GCA_019309285.1	3607	GCA_022013615.1	2646	1075	59.44	14.31	40.63
GCA_019309505.1	3731	GCA_022340265.1	3569	1037	59.44	13.84	29.06
GCA_019307745.1	3021	GCA_019306455.1	3246	1039	59.43	12.41	34.39
GCA_009993285.1	4344	GCA_003646995.1	4776	1490	59.42	13.83	34.3
GCA_019307745.1	1554	GCA_019309505.1	2622	572	59.42	12.23	36.81
GCA_020355145.1	3021	GCA_019313765.1	3579	1128	59.42	12.77	37.34
GCA_016932235.1	3034	GCA_021737785.1	3569	1232	59.42	13.53	40.61
GCA_020060805.1	1554	GCA_016927455.1	3872	694	59.41	12.35	44.66
MAG 47	4813	GCA_016930795.1	2205	992	59.41	13.06	44.99
GCA_019307645.1	4813	GCA_016930835.1	4825	1277	59.41	13.25	26.53
GCA_019307645.1	3612	GCA_019307915.1	3255	854	59.41	13.62	26.24
GCA_020355145.1	3612	GCA_019309305.1	4253	1068	59.41	13.49	29.57
GCA_020060805.1	3043	GCA_900258555.1	3731	1041	59.41	13.61	34.21
GCA_002840495.1	3839	GCA_016783065.1	2928	884	59.4	13.92	30.19
GCA_019307645.1	4895	GCA_019308525.1	3347	1156	59.4	13.78	34.54
GCA_002424495.1	3612	GCA_019309225.1	4535	946	59.4	13.33	26.19
GCA_019313765.1	2225	GCA_019306255.1	2646	677	59.39	14.31	30.43
GCA_002050025.1	2622	GCA_021737245.1	3826	799	59.39	13.82	30.47
GCA_002840495.1	3441	GCA_003646815.1	3872	1197	59.38	13.12	34.79
GCA_021163815.1	1412	GCA_019307645.1	3612	545	59.38	12.97	38.6
GCA_019309065.1	4895	GCA_019309305.1	3338	1353	59.38	13.49	40.53
GCA_021737245.1	2168	GCA_024641835.1	2172	724	59.38	12.98	33.39
GCA_021737725.1	2646	MAG 46	4832	1017	59.38	13.8	38.44
GCA_016932115.1	2035	GCA_003599015.1	3569	772	59.37	13.91	37.94
GCA_019313825.1	3497	GCA_003646995.1	2725	1091	59.37	13.48	40.04
GCA_019307165.1	4533	GCA_016926135.1	5261	1301	59.36	13.68	28.7
GCA_003599015.1	2196	GCA_019307915.1	3043	770	59.36	13.6	35.06
GCA_016927455.1	2725	GCA_019309505.1	3255	892	59.36	13.59	32.73
MAG 46	2172	GCA_022013615.1	5119	861	59.36	13.35	39.64
GCA_021159825.1	2205	MAG 47	3579	966	59.36	13.33	43.81
GCA_019307915.1	2378	GCA_009993285.1	4524	1002	59.35	13.41	42.14
GCA_020349945.1	3255	GCA_020349865.1	3034	1145	59.35	13.39	37.74
GCA_019309285.1	4895	GCA_020349865.1	2729	1071	59.34	13.52	39.25
GCA_002840495.1	2583	MAG 34	4524	881	59.34	13.79	34.11
GCA_019308985.1	6438	GCA_002424495.1	5261	1439	59.33	13.6	27.35
GCA_019306455.1	4533	GCA_011048855.1	3497	1248	59.33	13.39	35.69
GCA_020060215.1	2378	GCA_014382715.1	3007	838	59.33	12.45	35.24
MAG 46	4022	GCA_016783065.1	3839	980	59.33	13.37	25.53
GCA_000179315.1	6463	GCA_016926135.1	3688	1496	59.33	13.35	40.56
GCA_019307165.1	2172	GCA_016932115.1	3607	1041	59.33	13.6	47.93
MAG 46	2172	GCA_019306325.1	3347	723	59.33	13.16	33.29
GCA_019307915.1	3255	GCA_019308645.1	3392	875	59.33	13.44	26.88
GCA_020349945.1	3246	GCA_021107495.1	3328	1116	59.33	13.17	34.38
GCA_016932115.1	3497	GCA_003646995.1	3569	1245	59.32	13.63	35.6
GCA_019309505.1	2085	GCA_016844935.1	2828	923	59.32	13.33	44.27
MAG 34	2729	GCA_021737245.1	2646	815	59.32	14.24	30.8
MAG 9	3579	MAG 36	5510	1385	59.32	13.57	38.7
GCA_019309505.1	3579	GCA_900258555.1	4825	1181	59.31	13.41	33
GCA_016776415.1	2928	MAG 5	1884	732	59.31	13.05	38.85
GCA_019309225.1	1762	MAG 5	1884	455	59.31	12.46	25.82
GCA_016927455.1	1412	GCA_003646995.1	2205	530	59.3	12	37.54
GCA_021163815.1	2205	GCA_016927455.1	3569	909	59.3	13.58	41.22
MAG 36	2828	MAG 5	1884	818	59.3	13.08	43.42
GCA_900498135.1	4344	GCA_002840495.1	2904	1066	59.28	13.44	36.71
GCA_016932235.1	4164	GCA_013349725.1	4895	1561	59.28	13.17	37.49
MAG 47	3021	GCA_016926135.1	4524	958	59.28	13.19	31.71
GCA_019307745.1	3043	GCA_020349865.1	5261	1337	59.28	13.69	43.94
GCA_020060215.1	2196	GCA_013203065.1	4832	673	59.27	12.79	30.65
GCA_021107495.1	6463	GCA_019308645.1	3750	1424	59.27	13.44	37.97
GCA_021159825.1	3007	GCA_024641835.1	3392	831	59.27	13.79	27.64
GCA_016926135.1	2035	GCA_003646995.1	3941	839	59.26	13.13	41.23
GCA_013203065.1	3021	GCA_009993285.1	3255	1041	59.26	12.88	34.46
GCA_019307745.1	4895	GCA_019307915.1	2646	1156	59.26	13.41	43.69
GCA_016929815.1	3007	GCA_019313765.1	2646	889	59.26	13.71	33.6
GCA_002840495.1	3068	GCA_021737245.1	2622	700	59.26	13.26	26.7
GCA_021107495.1	3750	GCA_021737245.1	3034	1179	59.26	13.26	38.86
GCA_019313825.1	3607	GCF_000422285.1	1884	898	59.26	13.13	47.66
GCA_019306325.1	5261	MAG 5	3569	1294	59.26	13.82	36.26
GCA_024641835.1	1412	GCA_003646995.1	5510	697	59.25	12.92	49.36
GCA_021163815.1	4895	GCA_016844935.1	3941	1561	59.25	13.18	39.61
GCA_021163285.1	2208	GCA_024641835.1	4832	881	59.25	12.58	39.9
GCA_002840495.1	4832	GCF_000422285.1	3569	1137	59.25	13.97	31.86
GCA_019307745.1	4672	GCA_016776415.1	5119	1339	59.23	14.23	28.66
GCA_020349865.1	3497	GCA_019306255.1	4606	1460	59.23	13.28	41.75
GCA_020351915.1	3021	GCA_022013615.1	1762	601	59.23	13.21	34.11
GCA_016932115.1	3068	GCA_022340265.1	4832	819	59.23	13.12	26.69
GCA_016929815.1	4524	GCA_024641835.1	3826	993	59.23	14.54	25.95
GCA_019308985.1	4022	GCA_016844935.1	5510	1372	59.22	13.68	34.11
GCA_019307915.1	3497	GCA_019306255.1	2661	894	59.22	13.13	33.6
GCA_016932115.1	1412	GCA_019314425.1	3941	700	59.22	12.69	49.58
GCA_016927455.1	2205	GCA_024641835.1	4832	883	59.22	13.12	40.05
GCA_021163815.1	3255	GCF_000422285.1	3826	1061	59.22	13.15	32.6
MAG 46	2172	GCA_019314425.1	2661	805	59.21	12.77	37.06
GCA_016929815.1	3068	GCA_020342025.1	3957	795	59.21	13.35	25.91
GCA_020349865.1	4524	GCA_020348625.1	2849	1008	59.21	14.44	35.38
GCA_021737725.1	2196	GCA_011048855.1	2172	709	59.2	12.82	32.64
MAG 34	2168	GCA_018644785.1	3328	808	59.2	13.29	37.27
GCA_016930795.1	2729	GCA_021737245.1	5554	995	59.2	13.97	36.46
GCA_021159825.1	3731	MAG 46	2646	912	59.2	13.9	34.47
GCA_000179315.1	6438	GCA_009993285.1	3034	1499	59.19	13.38	49.41
GCA_016932235.1	6438	GCA_016776415.1	4253	1482	59.19	13.62	34.85
GCA_000179315.1	4344	GCA_016930835.1	1762	729	59.19	14.32	41.37
GCA_002050025.1	2225	GCA_016929815.1	3068	589	59.18	14.05	26.47
GCA_016932115.1	4672	GCA_009993285.1	3872	1210	59.17	13.3	31.25
MAG 36	3497	GCA_011048855.1	3034	1390	59.17	13.12	45.81
GCA_019307745.1	3021	GCA_016783065.1	3612	882	59.17	13.03	29.2
GCA_003599015.1	3021	GCA_016844935.1	3347	832	59.17	13.32	27.54
GCA_019307745.1	3612	GCA_019307645.1	3579	945	59.17	13.59	26.4
GCA_020351915.1	2725	GCA_019309305.1	5510	1272	59.17	13.64	46.68
GCA_019307645.1	2828	GCA_019309505.1	3328	1028	59.17	13.69	36.35
GCA_020349945.1	2378	GCA_016776415.1	1762	573	59.16	13.07	32.52
GCA_013375385.1	3021	GCA_019306325.1	2208	962	59.16	12.47	43.57
GCA_019307745.1	2815	GCA_021163285.1	3607	967	59.16	13.1	34.35
GCA_016932235.1	4533	GCA_003646815.1	1412	563	59.15	12.86	39.87
GCA_019309145.1	2378	GCA_011048855.1	2622	773	59.15	12.5	32.51
GCA_019307745.1	4022	GCA_013203065.1	3612	927	59.15	13.66	25.66
GCA_013375385.1	4344	GCA_016783065.1	3338	1213	59.15	13.74	36.34
GCA_019308985.1	3021	GCA_019307645.1	3750	904	59.15	13	29.92
GCA_019309285.1	2815	GCA_019307915.1	3347	835	59.15	13.85	29.66
GCA_020349945.1	2583	GCA_019313765.1	3255	932	59.15	12.75	36.08
GCA_019307165.1	3043	GCA_021163815.1	4832	1123	59.15	13.82	36.9
MAG 47	3974	GCA_024641835.1	3328	1089	59.15	13.67	32.72
GCA_020060805.1	6438	GCA_003599015.1	3731	1245	59.14	13.6	33.37
GCA_002840495.1	3839	GCA_016927455.1	2172	878	59.14	12.52	40.42
GCA_000179315.1	4344	GCA_016930795.1	4825	1299	59.14	13.3	29.9
GCA_016929815.1	4895	GCA_019309505.1	2205	1026	59.14	12.54	46.53
GCA_019309285.1	4813	GCA_019313765.1	2725	1093	59.14	14.29	40.11
GCA_019309225.1	2583	GCA_021737245.1	2622	727	59.14	12.94	28.15
GCA_016932235.1	3068	GCA_900258555.1	3579	900	59.14	13.18	29.34
GCA_002424495.1	2928	MAG 46	2646	826	59.14	14.12	31.22
GCA_019306325.1	6438	GCA_011048855.1	3497	1387	59.13	13.47	39.66
GCA_000179315.1	4022	GCA_016932115.1	4825	1209	59.13	13.57	30.06
GCA_019309065.1	3497	GCA_019309465.1	2196	793	59.13	13.08	36.11
GCA_016932115.1	3021	GCA_021159825.1	4825	1129	59.13	12.67	37.37
GCA_019307745.1	3441	GCA_900258555.1	3235	1195	59.13	12.78	36.94
GCA_019308985.1	3607	GCA_900258555.1	3328	1080	59.13	13.98	32.45
GCA_022013615.1	1554	GCA_020348625.1	4524	666	59.12	13.02	42.86
GCA_020355145.1	5119	GCA_020349865.1	2849	986	59.12	13.67	34.61
GCA_019314425.1	2661	GCA_024641835.1	4832	796	59.12	13.02	29.91
GCA_019309065.1	3839	GCA_002050025.1	3021	940	59.11	12.84	31.12
GCA_002424495.1	4344	GCA_019307745.1	3974	1247	59.11	14.03	31.38
GCA_016932235.1	3021	GCA_019309145.1	4776	1142	59.11	12.76	37.8
GCA_019307745.1	3441	GCA_021737785.1	2225	786	59.11	13.56	35.33
GCA_020060805.1	6438	GCA_016844935.1	2646	1095	59.1	13.56	41.38
GCA_021107495.1	4895	GCA_016929815.1	2928	1115	59.1	13.54	38.08
GCA_002840495.1	4813	GCA_019309225.1	5510	1524	59.1	13.22	31.66
GCA_019309255.1	3178	GCA_019310745.1	1544	467	59.1	13.82	30.25
GCA_000179315.1	3043	GCA_021737245.1	2172	916	59.1	13.51	42.17
MAG 47	3007	MAG 46	3068	793	59.1	13.14	26.37
GCA_021159825.1	1412	GCA_003599015.1	3255	591	59.09	12.83	41.86
GCA_021163815.1	2196	GCA_019307915.1	2725	641	59.09	13.45	29.19
GCA_020060215.1	6463	GCA_019314425.1	2661	1090	59.09	12.68	40.96
GCA_020060215.1	6463	GCA_003599015.1	2725	1326	59.08	13.49	48.66
GCA_021737245.1	6463	GCA_016783065.1	2208	1188	59.08	12.3	53.8
GCA_016926135.1	3255	GCA_016844935.1	2849	926	59.08	13.4	32.5
GCA_019307915.1	5261	GCA_020348625.1	5510	1569	59.08	13.41	29.82
GCA_020060215.1	2646	GCA_021163285.1	3347	833	59.08	14.39	31.48
GCA_019307805.1	3441	GCA_009993285.1	5119	1223	59.07	13.55	35.54
GCA_002840495.1	4895	GCA_019308065.1	2196	790	59.07	12.6	35.97
GCA_020342025.1	4895	GCA_020348625.1	3546	1433	59.07	13.42	40.41
GCA_002840495.1	5068	GCA_021159825.1	3034	1246	59.07	13.08	41.07
GCA_019309065.1	3957	GCA_022013615.1	2849	980	59.07	13.48	34.4
GCA_020349945.1	6438	GCA_020342025.1	2172	1065	59.06	12.93	49.03
GCA_000179315.1	2378	MAG 46	3957	954	59.06	12.67	40.12
GCA_022340265.1	2196	GCA_016930795.1	6463	922	59.05	12.75	41.99
GCA_021159825.1	4606	GCA_020060215.1	3731	1273	59.05	13.42	34.12
GCA_003599015.1	2815	GCA_003646995.1	3872	929	59.04	13.72	33
GCA_003646815.1	3338	GCA_011048855.1	3328	1051	59.04	13.58	31.58
GCA_019308525.1	2725	GCA_016844935.1	3569	936	59.04	14.17	34.35
GCA_019313765.1	4535	GCA_019308645.1	5510	1443	59.04	13.52	31.82
GCA_013375385.1	2622	GCA_019309305.1	3392	718	59.04	14.4	27.38
GCA_016930835.1	4344	GCA_003646995.1	4524	1183	59.03	14.16	27.23
GCA_002840495.1	2815	GCA_009993285.1	2622	712	59.03	13.2	27.15
GCA_013375385.1	4895	GCA_019313765.1	3034	1387	59.03	13.03	45.72
GCA_016932235.1	2085	GCA_020349865.1	2172	941	59.03	12.37	45.13
MAG 9	4253	MAG 46	3569	1267	59.03	13.69	35.5
GCA_002424495.1	3839	GCA_016932115.1	3497	991	59.02	13.09	28.34
GCA_019309285.1	2583	GCA_021107495.1	3007	822	59.02	12.87	31.82
GCA_002840495.1	4895	GCA_003599015.1	2725	1127	59.01	13.44	41.36
MAG 47	4895	GCA_016930835.1	2168	1014	59.01	12.74	46.77
GCA_002840495.1	3043	GCA_021737725.1	4253	1288	59.01	13.57	42.33
GCA_002424495.1	3839	GCA_003599015.1	2725	816	59	13.6	29.94
GCA_016930795.1	3731	GCA_016844935.1	5510	1272	59	13.64	34.09
GCA_019307745.1	3021	GCA_019309145.1	3974	1084	58.99	12.93	35.88
MAG 9	2085	GCA_019309225.1	2928	821	58.99	13.19	39.38
GCA_019309145.1	3974	MAG 5	1884	800	58.99	12.47	42.46
GCA_020060215.1	4533	GCA_016927455.1	4832	1197	58.98	13.64	26.41
GCA_022013615.1	4344	GCA_016929815.1	2729	1057	58.98	13.62	38.73
GCA_019309065.1	3441	GCA_019306325.1	3607	1271	58.98	13.01	36.94
GCA_019307165.1	3178	GCA_024641835.1	1884	698	58.98	12.51	37.05
GCA_016932235.1	6463	MAG 34	2205	1209	58.98	12.49	54.83
GCA_019309255.1	5119	MAG 5	3068	907	58.98	13.49	29.56
GCA_016932115.1	3497	GCA_900258555.1	4825	1241	58.97	13.13	35.49
GCA_019306455.1	2725	GCA_019306255.1	2661	746	58.96	13.2	28.03
GCA_003599015.1	3235	GCA_019314425.1	2172	997	58.96	13.03	45.9
GCA_900258555.1	4825	GCA_024641835.1	4832	1188	58.96	13.3	24.62
GCA_019309465.1	3246	MAG 46	3826	993	58.96	13.13	30.59
GCA_020060215.1	4813	GCA_009993285.1	4606	1515	58.95	13.48	32.89
GCA_021159825.1	2196	GCA_021737245.1	2646	625	58.95	13.3	28.46
GCA_020060805.1	6463	GCA_022340265.1	3034	1604	58.95	13.17	52.87
GCA_019307915.1	3255	MAG 5	1884	756	58.95	12.67	40.13
GCA_019309225.1	2815	GCA_018644785.1	3255	914	58.94	13.34	32.47
GCA_019309465.1	3235	GCA_018644785.1	5554	1181	58.94	13.63	36.51
GCA_013375385.1	4535	GCA_019307915.1	4606	1461	58.94	13.38	32.22
GCA_019308525.1	2172	GCA_022340265.1	4825	1122	58.94	12.82	51.66
MAG 46	2928	GCA_900258555.1	5554	1004	58.94	13.93	34.29
GCA_019307915.1	6438	GCA_003819975.1	4535	1390	58.93	13.58	30.65
GCA_019308985.1	2035	GCA_019307745.1	4164	857	58.93	13.45	42.11
GCA_000179315.1	4022	GCA_019308525.1	3021	1119	58.93	12.88	37.04
GCA_019313825.1	3255	GCA_900498135.1	5042	955	58.93	13.73	29.34
GCA_021159525.1	2640	MAG 5	1884	716	58.93	12.06	38
MAG 34	4895	GCA_011048855.1	2828	1314	58.92	13.39	46.46
GCA_019309255.1	3178	GCA_020348625.1	2849	770	58.92	13.79	27.03
GCA_002840495.1	2729	MAG 36	3328	924	58.92	13.66	33.86
GCA_016932235.1	2035	GCA_016927455.1	1412	418	58.91	13.02	29.6
MAG 9	4344	GCA_019306325.1	2205	1012	58.91	13.44	45.9
GCA_019313825.1	1554	GCA_021163815.1	5119	711	58.91	12.6	45.75
GCA_020355145.1	2725	GCA_022013615.1	4825	1015	58.91	13.48	37.25
GCA_003599015.1	2085	GCA_900258555.1	3607	1010	58.91	13.29	48.44
GCA_016844935.1	4672	GCA_011048855.1	2622	932	58.9	13.58	35.55
GCA_020351915.1	4344	GCA_019313765.1	2196	812	58.9	12.99	36.98
GCA_016932235.1	4813	GCA_021159825.1	2196	744	58.9	12.89	33.88
GCA_020060805.1	5510	GCA_021159825.1	3328	1240	58.9	13.44	37.26
MAG 34	4344	GCA_019306255.1	2168	924	58.89	13.19	42.62
GCA_022340265.1	4344	GCA_021737245.1	4832	1206	58.89	13.88	27.76
GCA_016932235.1	3021	GCA_021737725.1	4832	958	58.89	12.62	31.71
GCA_016932235.1	2729	GCA_024641835.1	3826	852	58.89	14.29	31.22
GCA_019307745.1	4606	GCA_024641835.1	2646	1161	58.89	13.75	43.88
GCA_020349945.1	2378	GCA_019309305.1	3872	989	58.88	12.61	41.59
MAG 46	2378	GCA_020349865.1	5119	1034	58.88	13.03	43.48
GCA_003599015.1	2725	GCA_021163285.1	2208	782	58.88	12.29	35.42
GCA_020349945.1	2172	GCA_022013615.1	4524	797	58.88	13.57	36.69
GCA_013203065.1	2725	GCA_011048855.1	5068	1033	58.87	13.58	37.91
GCA_021737245.1	4535	GCA_014382715.1	3068	907	58.87	12.97	29.56
GCA_019308525.1	2928	GCA_016929815.1	3826	877	58.87	14.46	29.95
GCA_019309225.1	3750	GCA_019306255.1	3328	920	58.87	13.59	27.64
GCA_003599015.1	2646	GCA_019307805.1	3688	921	58.87	14.22	34.81
MAG 46	3021	GCA_019307805.1	4813	1037	58.86	12.77	34.33
GCA_019307745.1	2583	GCA_020060805.1	2640	903	58.86	12.47	34.96
GCA_019309285.1	2172	GCA_021159525.1	5068	865	58.86	12.37	39.83
GCA_019307745.1	4344	GCA_003646815.1	4813	1279	58.85	14.1	29.44
GCA_900258555.1	3021	GCA_003646995.1	3338	1056	58.85	12.69	34.96
GCA_015223015.1	1555	GCA_019307915.1	3255	723	58.85	12.51	46.5
GCA_016932235.1	4825	GCA_020060805.1	3569	1193	58.85	13.95	33.43
GCA_019307745.1	4672	GCA_019308065.1	3957	1281	58.84	13.69	32.37
GCA_016932235.1	4344	GCA_019309225.1	2928	999	58.84	13.65	34.12
GCA_020351915.1	3021	GCA_020342025.1	3546	1107	58.84	12.32	36.64
GCA_021107495.1	3007	MAG 5	1884	657	58.84	12.53	34.87
GCA_019306255.1	3839	GCA_003646995.1	5261	1072	58.83	13.49	27.92
GCA_019307745.1	4344	GCA_013349725.1	3607	1311	58.83	13.87	36.35
GCA_016932115.1	1554	GCA_016844935.1	3178	656	58.83	12.66	42.21
GCA_002424495.1	3497	GCA_016926135.1	5510	1487	58.83	13.33	42.52
GCA_021107495.1	3021	GCA_019306255.1	2904	907	58.83	12.88	31.23
GCA_016932235.1	4895	GCA_019306325.1	2661	978	58.83	12.78	36.75
GCA_020355145.1	3007	GCA_019309255.1	3826	922	58.83	13.59	30.66
GCA_002840495.1	3826	GCA_019314425.1	3569	1027	58.83	14.72	28.78
GCA_019307915.1	1554	GCA_011048855.1	3957	633	58.82	12.53	40.73
GCA_019309065.1	3441	GCA_016776415.1	1762	643	58.82	13.3	36.49
GCA_022013615.1	5119	GCA_018400255.1	2191	1018	58.82	13.29	46.46
GCA_020355145.1	3255	GCA_020342025.1	3328	960	58.82	13.16	29.49
GCA_016932235.1	4344	GCA_013203065.1	3750	1096	58.81	14.19	29.23
GCA_016932235.1	4344	GCA_014382715.1	2828	1166	58.81	13.74	41.23
GCA_021107495.1	4344	GCA_015223015.1	3688	1135	58.81	14.04	30.78
MAG 47	2815	GCA_016927455.1	4535	1013	58.81	13.1	35.99
GCA_013375385.1	3043	GCA_019308525.1	2205	949	58.81	13.46	43.04
GCA_018644785.1	3007	GCA_900258555.1	1555	672	58.81	13.47	43.22
GCA_016932235.1	5554	MAG 36	4825	1218	58.81	13.48	25.24
MAG 5	4022	GCA_003646995.1	3068	893	58.8	13.16	29.11
GCA_019308985.1	3839	GCA_016929815.1	4344	1079	58.8	13.45	28.11
GCA_019307745.1	3021	GCA_016931115.1	4581	1189	58.8	13.08	39.36
GCA_002424495.1	1412	GCA_016932235.1	3579	593	58.8	12.72	42
GCA_021163815.1	4535	GCA_019309505.1	4825	1224	58.8	13.25	26.99
GCA_019308525.1	1884	GCA_900258555.1	3569	792	58.8	13.09	42.04
GCA_019307745.1	3021	GCA_012513605.1	4400	1212	58.79	12.92	40.12
GCA_016926135.1	5261	GCA_900258555.1	4825	1318	58.78	13.47	27.32
GCA_019309145.1	1554	GCA_019306255.1	3255	726	58.77	12.29	46.72
GCA_015223015.1	3497	GCA_019306325.1	3612	919	58.77	13.29	26.28
GCA_016932115.1	3441	GCA_019307645.1	3974	1191	58.77	12.88	34.61
GCA_020355145.1	2172	GCA_019307915.1	4606	1007	58.77	12.99	46.36
GCA_019309065.1	1555	GCA_019309145.1	3607	761	58.77	12.79	48.94
MAG 46	3974	GCA_022340265.1	3826	1081	58.77	13.3	28.25
GCA_019309225.1	3839	GCA_011048855.1	4813	1067	58.76	13.53	27.79
MAG 9	3497	GCA_016776415.1	3068	938	58.76	12.79	30.57
GCA_016932115.1	2085	GCA_016929815.1	1762	521	58.76	12.4	29.57
GCA_002424495.1	2928	GCA_020060805.1	3328	873	58.76	13.73	29.82
GCA_019307165.1	4533	GCA_002840495.1	4895	1269	58.75	13.28	27.99
GCA_019307645.1	4533	GCA_003646995.1	2646	929	58.75	14.14	35.11
GCA_021163285.1	4022	GCA_009993285.1	2815	950	58.75	13.06	33.75
GCA_019308985.1	3612	GCA_013375385.1	3569	923	58.75	14.27	25.86
GCA_020349865.1	2725	GCA_019310745.1	4832	975	58.75	13.5	35.78
GCA_021737245.1	2208	GCA_019314425.1	3034	1040	58.75	11.97	47.1
GCA_019307165.1	2646	GCA_021737245.1	2661	710	58.75	13.21	26.83
GCA_003599015.1	4524	GCA_024641835.1	1544	502	58.75	14.16	32.51
GCA_002424495.1	3839	GCA_009993285.1	3034	1056	58.74	12.83	34.81
MAG 46	4672	GCA_016844935.1	3255	1225	58.74	13.31	37.63
MAG 47	2583	GCA_018644785.1	3974	980	58.74	13.05	37.94
GCA_020351915.1	3043	GCA_019307915.1	5554	1168	58.74	13.76	38.38
GCA_019309285.1	2172	GCA_019309145.1	5510	1059	58.74	12.98	48.76
GCA_019313765.1	2622	GCA_020348625.1	2849	714	58.74	13.32	27.23
GCA_021163815.1	1554	GCA_016930795.1	3607	775	58.73	12.56	49.87
GCA_019307645.1	1412	GCA_018644785.1	3731	599	58.73	12.84	42.42
GCA_020355145.1	4895	GCA_019306325.1	2208	1015	58.73	12.53	45.97
GCA_002840495.1	3612	GCA_021163285.1	5554	969	58.73	14.48	26.83
GCA_020060805.1	1554	GCA_003819975.1	3974	711	58.72	12.34	45.75
GCA_019309255.1	4164	GCA_013375335.1	1412	742	58.72	12.94	52.55
GCA_019309285.1	4813	GCA_019306325.1	5042	1117	58.72	13.49	23.21
GCA_020355145.1	3178	GCA_019309145.1	2124	609	58.72	13.22	28.67
GCA_016929815.1	2583	GCA_020349865.1	3607	1048	58.72	13.82	40.57
GCA_900498135.1	3068	GCA_021163815.1	4524	795	58.72	13.27	25.91
GCA_002424495.1	3839	GCA_003646995.1	3569	958	58.71	14.03	26.84
GCA_019309285.1	2583	GCA_016927455.1	2205	776	58.71	12.11	35.19
GCA_009993285.1	3034	GCA_024641835.1	4832	1222	58.71	13.38	40.28
GCA_019306455.1	3246	MAG 5	1884	791	58.71	11.99	41.99
GCA_020351915.1	4672	GCA_019306325.1	3607	1327	58.7	13.62	36.79
GCA_009993285.1	3034	GCA_019314425.1	2661	998	58.7	13.18	37.5
GCA_016929815.1	2815	GCA_013203065.1	3007	830	58.69	13.57	29.48
MAG 46	2172	GCA_016927455.1	2205	806	58.69	12.33	37.11
GCA_019308645.1	3068	GCA_020342025.1	3750	724	58.69	12.91	23.6
GCA_013375385.1	3392	GCA_021107495.1	3957	828	58.69	13.12	24.41
GCA_016783065.1	2725	GCA_011048855.1	3957	937	58.68	12.98	34.39
GCA_003599015.1	1555	GCA_020342025.1	4524	662	58.68	13.9	42.57
GCA_015223015.1	3347	GCA_020349865.1	3328	877	58.68	13.64	26.35
GCA_020349945.1	2378	GCA_013203065.1	3750	907	58.67	12.72	38.14
GCA_020355145.1	4344	GCA_016776415.1	3546	1329	58.67	13.82	37.48
GCA_016932235.1	4344	GCA_016783065.1	3347	1023	58.67	13.99	30.56
GCA_019307645.1	1554	GCA_016926135.1	1762	423	58.67	12.51	27.22
GCA_016932235.1	3612	GCA_019308065.1	5261	959	58.67	13.48	26.55
GCA_013375335.1	2124	GCA_020342025.1	3957	702	58.67	13.13	33.05
GCA_002050025.1	2225	GCA_019308645.1	3392	623	58.66	14.74	28
GCA_020060805.1	3497	GCA_009993285.1	3021	1022	58.65	12.69	33.83
GCA_002840495.1	4895	GCA_013203065.1	3750	1250	58.65	13.76	33.33
[truncated: 1,322 more rows]
