# Supplementary material for: Potential for the anaerobic oxidation of benzene and naphthalene in thermophilic microorganisms from the Guaymas Basin
Source: Front Microbiol. 2023 Sep 29;14:1279865. doi: 10.3389/fmicb.2023.1279865 (PMC10570749; doi:10.3389/fmicb.2023.1279865)
Supplement: Supplementary table s10 — ANI and AAI values of SZUA-161 MAGs. [file Table_10.XLSX]

## Sheet: ANI
Genome A	Genome B	ANI (%)
GCA_018725425.1	GCA_018725405.1	99.1622
GCA_018725405.1	GCA_018725425.1	98.7816
GCA_023271455.1	GCA_023271485.1	97.5512
GCA_023270595.1	GCA_023271315.1	97.5146
GCA_023271315.1	GCA_023270595.1	97.4201
GCA_023271485.1	GCA_023271455.1	97.3836
GCA_023270595.1	GCA_023271215.1	97.1877
GCA_023271215.1	GCA_023270595.1	97.1434
GCA_020344295.1	GCA_020351795.1	97.1187
GCA_023271315.1	GCA_023271215.1	96.9078
GCA_023270555.1	GCA_023271515.1	96.8477
GCA_020351795.1	GCA_020344295.1	96.772
GCA_023271215.1	GCA_023271315.1	96.732
GCA_023270555.1	GCA_023270855.1	96.6422
GCA_023270855.1	GCA_023271105.1	96.53
GCA_023271515.1	GCA_023271105.1	96.5156
GCA_023270555.1	GCA_023271105.1	96.4997
GCA_023271105.1	GCA_023270855.1	96.4491
GCA_023271105.1	GCA_023271515.1	96.4015
GCA_023271515.1	GCA_023270855.1	96.3617
GCA_023271105.1	GCA_023270555.1	96.1837
GCA_023271215.1	GCA_023271475.1	96.0411
GCA_023271515.1	GCA_023270555.1	96.0185
GCA_023271515.1	GCA_023271155.1	95.9882
GCA_023271155.1	GCA_023271515.1	95.9814
GCA_023270855.1	GCA_023270555.1	95.965
GCA_023270855.1	GCA_023271515.1	95.9473
GCA_023271475.1	GCA_023271215.1	95.7979
GCA_023271475.1	GCA_023271315.1	95.5202
GCA_023271315.1	GCA_023271475.1	95.4572
GCA_023271475.1	GCA_023270595.1	95.416
GCA_023271155.1	GCA_023271105.1	95.2928
GCA_023270595.1	GCA_023271475.1	95.2547
GCA_023270855.1	GCA_023271155.1	95.1909
GCA_023271515.1	GCA_023270595.1	95.1552
GCA_023271105.1	GCA_023271155.1	95.064
GCA_023271515.1	GCA_023271315.1	95.062
GCA_023271485.1	GCA_023270595.1	95.0504
GCA_023271315.1	GCA_023271105.1	95.0417
GCA_023271215.1	GCA_023271105.1	95.0208
GCA_023271485.1	GCA_023271215.1	94.9662
GCA_023271155.1	GCA_023270555.1	94.9414
GCA_023270555.1	GCA_023271215.1	94.8671
GCA_023270595.1	GCA_023271485.1	94.8515
GCA_023271515.1	GCA_023271215.1	94.8351
GCA_023270855.1	GCA_023271215.1	94.8238
GCA_023271105.1	GCA_023271215.1	94.8151
GCA_023271155.1	GCA_023270855.1	94.793
GCA_023271215.1	GCA_023271515.1	94.7595
GCA_023271215.1	GCA_023270555.1	94.7502
GCA_023271315.1	GCA_023271515.1	94.639
GCA_023270555.1	GCA_023271155.1	94.6214
GCA_023271485.1	GCA_023271105.1	94.6191
GCA_023271315.1	GCA_023271485.1	94.6037
GCA_023271485.1	GCA_023271315.1	94.5569
GCA_023270555.1	GCA_023270595.1	94.5458
GCA_023271455.1	GCA_023270595.1	94.5195
GCA_023271215.1	GCA_023271485.1	94.5044
GCA_023271485.1	GCA_023271515.1	94.4761
GCA_023270595.1	GCA_023271515.1	94.4571
GCA_023271105.1	GCA_023270595.1	94.4495
GCA_023271515.1	GCA_023271485.1	94.4166
GCA_023271215.1	GCA_023271155.1	94.389
GCA_023271105.1	GCA_023271315.1	94.377
GCA_023271315.1	GCA_023271455.1	94.3663
GCA_023270595.1	GCA_023271105.1	94.2883
GCA_023271155.1	GCA_023271215.1	94.2677
GCA_023271215.1	GCA_023270855.1	94.2245
GCA_023271515.1	GCA_023271475.1	94.213
GCA_023270595.1	GCA_023270555.1	94.1951
GCA_023271155.1	GCA_023271485.1	94.1744
GCA_023271215.1	GCA_023271455.1	94.1726
GCA_023271485.1	GCA_023270555.1	94.1618
GCA_023270555.1	GCA_023271315.1	94.131
GCA_023271455.1	GCA_023271315.1	94.1187
GCA_023271475.1	GCA_023271455.1	94.0911
GCA_023271105.1	GCA_023271485.1	94.0547
GCA_023271455.1	GCA_023271215.1	94.0334
GCA_023270555.1	GCA_023271475.1	94.0323
GCA_023271455.1	GCA_023271475.1	94.0062
GCA_023270595.1	GCA_023271455.1	93.9948
GCA_023270855.1	GCA_023271315.1	93.948
GCA_023271475.1	GCA_023271515.1	93.9108
GCA_023271515.1	GCA_023271455.1	93.8913
GCA_023271485.1	GCA_023271155.1	93.8651
GCA_023271485.1	GCA_023270855.1	93.8462
GCA_023271155.1	GCA_023271455.1	93.7842
GCA_023271475.1	GCA_023271105.1	93.7512
GCA_023270855.1	GCA_023270595.1	93.7208
GCA_023270855.1	GCA_023271485.1	93.7141
GCA_023271155.1	GCA_023270595.1	93.6956
GCA_023271455.1	GCA_023271515.1	93.6946
GCA_023271475.1	GCA_023271485.1	93.6943
GCA_023271455.1	GCA_023271105.1	93.6837
GCA_023271155.1	GCA_023271315.1	93.6212
GCA_023271105.1	GCA_023271475.1	93.6158
GCA_023271105.1	GCA_023271455.1	93.5984
GCA_023271315.1	GCA_023270855.1	93.5961
GCA_023271475.1	GCA_023270555.1	93.5718
GCA_023271485.1	GCA_023271475.1	93.5349
GCA_023270595.1	GCA_023271155.1	93.5335
GCA_023270555.1	GCA_023271485.1	93.5331
GCA_023271315.1	GCA_023271155.1	93.4029
GCA_023271455.1	GCA_023271155.1	93.3808
GCA_023270595.1	GCA_023270855.1	93.3797
GCA_023271155.1	GCA_023271475.1	93.2818
GCA_023270855.1	GCA_023271475.1	93.28
GCA_023271475.1	GCA_023270855.1	93.2385
GCA_023271475.1	GCA_023271155.1	93.1905
GCA_023270855.1	GCA_023271455.1	93.1704
GCA_023271455.1	GCA_023270855.1	93.168
GCA_023271315.1	GCA_023270555.1	92.9871
GCA_023270555.1	GCA_023271455.1	92.8081
GCA_023271455.1	GCA_023270555.1	92.7918
GCA_018725405.1	GCA_018725455.1	89.5961
GCA_018725455.1	GCA_018725405.1	89.3424
GCA_018725425.1	GCA_018725455.1	87.0979
GCA_018725455.1	GCA_018725425.1	86.684
GCA_021787935.1	GCA_014874385.1	85.6804
GCA_014874385.1	GCA_021787935.1	85.6459
GCA_023271155.1	GCA_018725405.1	85.0474
GCA_018725405.1	GCA_023271155.1	85.0416
GCA_018725405.1	GCA_023271515.1	84.9812
GCA_023271215.1	GCA_018725405.1	84.9494
GCA_023270855.1	GCA_018725405.1	84.914
GCA_023270555.1	GCA_018725405.1	84.9107
GCA_023271155.1	GCA_018725425.1	84.8972
GCA_018725405.1	GCA_023271215.1	84.8969
GCA_023271485.1	GCA_018725405.1	84.8882
GCA_023271485.1	GCA_018725425.1	84.8584
GCA_018725425.1	GCA_023271455.1	84.8106
GCA_023270595.1	GCA_018725405.1	84.8093
GCA_023271515.1	GCA_018725405.1	84.7652
GCA_018725425.1	GCA_023271155.1	84.7024
GCA_023271455.1	GCA_018725425.1	84.6932
GCA_018725405.1	GCA_023271455.1	84.6835
GCA_018725405.1	GCA_023270855.1	84.6636
GCA_018725425.1	GCA_023270555.1	84.6585
GCA_023271315.1	GCA_018725425.1	84.6474
GCA_023270555.1	GCA_018725425.1	84.6148
GCA_018725425.1	GCA_023271515.1	84.6101
GCA_023271515.1	GCA_018725425.1	84.5925
GCA_018725405.1	GCA_023271485.1	84.5742
GCA_018725425.1	GCA_023271215.1	84.5238
GCA_023271455.1	GCA_018725405.1	84.4989
GCA_023271215.1	GCA_018725425.1	84.4987
GCA_018725405.1	GCA_023271105.1	84.4234
GCA_018725425.1	GCA_023270855.1	84.4051
GCA_018725455.1	GCA_023270855.1	84.3559
GCA_018725405.1	GCA_023270595.1	84.3501
GCA_023270855.1	GCA_018725425.1	84.3376
GCA_023271315.1	GCA_018725405.1	84.2874
GCA_018725425.1	GCA_023271485.1	84.2792
GCA_018725455.1	GCA_023271455.1	84.251
GCA_023271105.1	GCA_018725405.1	84.2331
GCA_023270595.1	GCA_018725425.1	84.2322
GCA_018725405.1	GCA_023270555.1	84.185
GCA_018725425.1	GCA_023271315.1	84.1416
GCA_018725405.1	GCA_023271315.1	84.1197
GCA_018725455.1	GCA_023271105.1	84.1101
GCA_018725455.1	GCA_023271485.1	84.0732
GCA_018725425.1	GCA_023270595.1	84.0294
GCA_023271105.1	GCA_018725425.1	84.0095
GCA_018725425.1	GCA_023271105.1	83.9498
GCA_023271475.1	GCA_018725425.1	83.9475
GCA_023270855.1	GCA_018725455.1	83.9289
GCA_023271475.1	GCA_018725405.1	83.8977
GCA_023271155.1	GCA_018725455.1	83.7325
GCA_018725405.1	GCA_023271475.1	83.7255
GCA_018725455.1	GCA_023271315.1	83.7128
GCA_018725455.1	GCA_023271515.1	83.6815
GCA_023271485.1	GCA_018725455.1	83.6759
GCA_018725425.1	GCA_023271475.1	83.5827
GCA_023270595.1	GCA_018725455.1	83.5769
GCA_018725455.1	GCA_023270595.1	83.5018
GCA_018725455.1	GCA_023271155.1	83.4567
GCA_023271105.1	GCA_018725455.1	83.4354
GCA_023271515.1	GCA_018725455.1	83.389
GCA_018725455.1	GCA_023271215.1	83.381
GCA_023271215.1	GCA_018725455.1	83.3353
GCA_023271315.1	GCA_018725455.1	83.2965
GCA_023270555.1	GCA_018725455.1	83.2053
GCA_018725455.1	GCA_023270555.1	82.9153
GCA_023271455.1	GCA_018725455.1	82.9021
GCA_018725455.1	GCA_023271475.1	82.1859
GCA_023271475.1	GCA_018725455.1	81.6071
GCA_003229915.1	GCA_004376205.1	79.2808
GCA_004376205.1	GCA_003229915.1	79.269
GCA_018657655.1	GCA_013203045.1	79.1791
GCA_013203045.1	GCA_018657655.1	78.9009
GCA_004376205.1	GCA_011174795.1	77.9659
GCA_011174795.1	GCA_004376205.1	77.9463
GCA_014874385.1	GCA_016865955.1	77.8699
GCA_016865955.1	GCA_014874385.1	77.8197
GCA_016865955.1	GCA_021787935.1	77.8071
GCA_021787935.1	GCA_016865955.1	77.7388
GCA_003229915.1	GCA_020351795.1	77.571
GCA_020351795.1	GCA_003229915.1	77.3229
GCA_020344295.1	GCA_003229915.1	77.0424
GCA_011174795.1	GCA_003229915.1	76.9483
GCA_003229915.1	GCA_011174795.1	76.9206
GCA_014874385.1	GCA_004376205.1	76.7391
GCA_004376205.1	GCA_014874385.1	76.7191

## Sheet: AAI
Genome A	Genes in A	Genome B	Genes in B	# orthologous genes	Mean AAI (%)	Std AAI (%)	Orthologous fraction (OF) (%)
GCA_018725405.1	2729	GCA018725425.1	1634	1230	99.02	5.73	75.28
GCA_020351795.1	2699	GCA020344295.1	2161	1362	97.55	8.48	63.03
GCA_023270595.1	1361	GCA023271315.1	1353	690	97.43	9.3	51
GCA_023271315.1	1353	GCA023271215.1	1676	767	97.15	7.88	56.69
GCA_023270595.1	1361	GCA023271215.1	1676	771	96.42	9.81	56.65
GCA_023271455.1	1165	GCA023271485.1	1298	633	96.31	10.43	54.33
GCA_023270555.1	1030	GCA023271515.1	1425	540	96.24	9.5	52.43
GCA_023270555.1	1030	GCA023270855.1	1038	393	96.22	9.48	38.16
GCA_023271105.1	1367	GCA023271515.1	1425	639	96.13	9.76	46.74
GCA_023270855.1	1038	GCA023271515.1	1425	508	95.77	10.44	48.94
GCA_023270855.1	1038	GCA023271105.1	1367	496	95.71	11.3	47.78
GCA_023271315.1	1353	GCA023271475.1	1044	465	95.62	10.05	44.54
GCA_023270595.1	1361	GCA023271475.1	1044	455	95.36	11.67	43.58
GCA_023271215.1	1676	GCA023271475.1	1044	548	95.24	11.14	52.49
GCA_023270555.1	1030	GCA023271105.1	1367	480	95.05	12.02	46.6
GCA_023271105.1	1367	GCA023271155.1	1090	435	94.57	10.69	39.91
GCA_023270855.1	1038	GCA023271155.1	1090	334	94.46	11.6	32.18
GCA_023271155.1	1090	GCA023271515.1	1425	480	94.43	11.63	44.04
GCA_023270555.1	1030	GCA023271155.1	1090	349	93.78	12.9	33.88
GCA_023271105.1	1367	GCA023271215.1	1676	676	93.65	11.1	49.45
GCA_023271215.1	1676	GCA023271515.1	1425	719	93.63	10.73	50.46
GCA_023271215.1	1676	GCA023271485.1	1298	633	93.59	10.41	48.77
GCA_023271315.1	1353	GCA023271515.1	1425	555	93.48	11.39	41.02
GCA_023270555.1	1030	GCA023271215.1	1676	499	93.27	12.41	48.45
GCA_023270855.1	1038	GCA023271215.1	1676	502	93.21	12.14	48.36
GCA_023270555.1	1030	GCA023270595.1	1361	439	93.18	12.21	42.62
GCA_023270595.1	1361	GCA023271455.1	1165	477	93.17	12.38	40.94
GCA_023270595.1	1361	GCA023271515.1	1425	582	93.15	12.57	42.76
GCA_023271215.1	1676	GCA023271155.1	1090	500	93.11	11.19	45.87
GCA_023271105.1	1367	GCA023271315.1	1353	545	93.1	12.02	40.28
GCA_023271515.1	1425	GCA023271485.1	1298	574	93.09	10.51	44.22
GCA_023271315.1	1353	GCA023271485.1	1298	531	93.01	12.63	40.91
GCA_023271515.1	1425	GCA023271475.1	1044	419	93.01	12.07	40.13
GCA_023271105.1	1367	GCA023270595.1	1361	551	92.96	12.71	40.48
GCA_023270595.1	1361	GCA023271485.1	1298	543	92.82	13.7	41.83
GCA_023271315.1	1353	GCA023271455.1	1165	488	92.69	13	41.89
GCA_023270555.1	1030	GCA023271475.1	1044	314	92.47	12.9	30.49
GCA_023270855.1	1038	GCA023271315.1	1353	397	92.43	13.07	38.25
GCA_023271215.1	1676	GCA023271455.1	1165	488	92.29	13.53	41.89
GCA_023270555.1	1030	GCA023271315.1	1353	381	92.25	13.94	36.99
GCA_023271455.1	1165	GCA023271475.1	1044	373	92.25	13.94	35.73
GCA_023270855.1	1038	GCA023271485.1	1298	408	92.2	12.17	39.31
GCA_023271475.1	1044	GCA023271485.1	1298	388	92.08	14.04	37.16
GCA_023271455.1	1165	GCA023271515.1	1425	446	92.04	12.73	38.28
GCA_023270855.1	1038	GCA023270595.1	1361	407	91.86	14.04	39.21
GCA_023270555.1	1030	GCA023271485.1	1298	391	91.68	13.34	37.96
GCA_023270855.1	1038	GCA023271455.1	1165	329	91.67	12.52	31.7
GCA_023271105.1	1367	GCA023271485.1	1298	501	91.67	13.53	38.6
GCA_023271105.1	1367	GCA023271475.1	1044	415	91.62	13.81	39.75
GCA_023270595.1	1361	GCA023271155.1	1090	392	91.52	14.54	35.96
GCA_023271315.1	1353	GCA023271155.1	1090	409	91.52	14.38	37.52
GCA_023271105.1	1367	GCA023271455.1	1165	415	91.36	14.04	35.62
GCA_023271155.1	1090	GCA023271485.1	1298	453	91.32	12.95	41.56
GCA_023270855.1	1038	GCA023271475.1	1044	293	91.19	14.53	28.23
GCA_023270555.1	1030	GCA023271455.1	1165	318	90.66	14.33	30.87
GCA_023271155.1	1090	GCA023271455.1	1165	368	90.07	14.96	33.76
GCA_023271155.1	1090	GCA023271475.1	1044	314	89.53	16.43	30.08
GCA_014874385.1	2776	GCA021787935.1	2635	1765	87.99	9.12	66.98
GCA_018725405.1	2729	GCA018725455.1	1336	434	86.06	16.02	32.49
GCA_018725425.1	1634	GCA018725455.1	1336	359	83.72	14.85	26.87
GCA_023270555.1	1030	GCA018725425.1	1634	365	80.91	13.27	35.44
GCA_018725425.1	1634	GCA023271155.1	1090	359	80.62	14.58	32.94
GCA_018725405.1	2729	GCA023271515.1	1425	582	80.55	13.09	40.84
GCA_018725425.1	1634	GCA023271515.1	1425	499	80.48	13.38	35.02
GCA_018725405.1	2729	GCA023270855.1	1038	440	80.27	13.75	42.39
GCA_018725405.1	2729	GCA023271155.1	1090	421	80.19	14.49	38.62
GCA_018725425.1	1634	GCA023271485.1	1298	482	80.06	13.86	37.13
GCA_018725405.1	2729	GCA023271485.1	1298	592	80.04	13.11	45.61
GCA_018725405.1	2729	GCA023271215.1	1676	637	80.02	13.82	38.01
GCA_023270855.1	1038	GCA018725425.1	1634	375	80.02	14.12	36.13
GCA_023271105.1	1367	GCA018725425.1	1634	445	79.89	14.19	32.55
GCA_018725425.1	1634	GCA023271215.1	1676	547	79.88	14.25	33.48
GCA_018725425.1	1634	GCA023271475.1	1044	331	79.65	13.77	31.7
GCA_018725405.1	2729	GCA023270555.1	1030	422	79.46	14.78	40.97
GCA_018725405.1	2729	GCA023271105.1	1367	513	79.42	14.74	37.53
GCA_023271215.1	1676	GCA018725455.1	1336	354	79.34	14.73	26.5
GCA_018725425.1	1634	GCA023270595.1	1361	460	79.08	15.3	33.8
GCA_023270855.1	1038	GCA018725455.1	1336	257	78.94	15.66	24.76
GCA_018725405.1	2729	GCA023270595.1	1361	545	78.85	15.07	40.04
GCA_018725405.1	2729	GCA023271455.1	1165	487	78.8	14.61	41.8
GCA_018725455.1	1336	GCA023271515.1	1425	321	78.74	14.69	24.03
GCA_018725405.1	2729	GCA023271475.1	1044	392	78.42	14.81	37.55
GCA_018725425.1	1634	GCA023271315.1	1353	435	78.35	15	32.15
GCA_023271105.1	1367	GCA018725455.1	1336	295	78.28	15.79	22.08
GCA_023271155.1	1090	GCA018725455.1	1336	258	78.25	15.47	23.67
GCA_003229915.1	1675	GCA004376205.1	2057	909	78.18	10.79	54.27
GCA_023270595.1	1361	GCA018725455.1	1336	288	78.15	16.45	21.56
GCA_018725425.1	1634	GCA023271455.1	1165	411	77.77	15.72	35.28
GCA_018725405.1	2729	GCA023271315.1	1353	526	77.75	15.07	38.88
GCA_023270555.1	1030	GCA018725455.1	1336	239	77.5	16.81	23.2
GCA_018725455.1	1336	GCA023271485.1	1298	304	76.63	16.81	23.42
GCA_020351795.1	2699	GCA003229915.1	1675	865	76.6	12.18	51.64
GCA_014874385.1	2776	GCA016865955.1	2473	1398	76.46	11.11	56.53
GCA_011174795.1	1756	GCA004376205.1	2057	946	76.42	10.15	53.87
GCA_023271315.1	1353	GCA018725455.1	1336	265	76.04	17.22	19.84
GCA_003229915.1	1675	GCA020344295.1	2161	785	75.58	12.85	46.87
GCA_018725455.1	1336	GCA023271475.1	1044	209	75.58	17.57	20.02
GCA_021787935.1	2635	GCA016865955.1	2473	1310	75.53	11.37	52.97
GCA_023271455.1	1165	GCA018725455.1	1336	231	75.41	17.79	19.83
GCA_013203045.1	3789	GCA018657655.1	2653	1298	75.06	13.16	48.93
GCA_020351795.1	2699	GCA004376205.1	2057	967	73.69	11.99	47.01
GCA_011174795.1	1756	GCA003229915.1	1675	835	73.65	10.86	49.85
GCA_020344295.1	2161	GCA004376205.1	2057	841	73.62	11.95	40.88
GCA_014874385.1	2776	GCA004376205.1	2057	1101	72.77	10.71	53.52
GCA_014874385.1	2776	GCA003229915.1	1675	963	71.38	10.63	57.49
GCA_021787935.1	2635	GCA004376205.1	2057	1064	71.34	11.42	51.73
GCA_016865955.1	2473	GCA004376205.1	2057	970	71.27	10.65	47.16
GCA_020351795.1	2699	GCA011174795.1	1756	968	70.99	11.95	55.13
GCA_014874385.1	2776	GCA011174795.1	1756	1095	70.61	11.05	62.36
GCA_011174795.1	1756	GCA020344295.1	2161	841	70.58	12.09	47.89
GCA_003229915.1	1675	GCA021787935.1	2635	911	70.35	10.83	54.39
GCA_003229915.1	1675	GCA016865955.1	2473	856	69.67	11.15	51.1
GCA_011174795.1	1756	GCA021787935.1	2635	1052	69.61	11.37	59.91
GCA_011174795.1	1756	GCA016865955.1	2473	1021	69.46	10.86	58.14
GCA_014859215.1	2513	GCA004376205.1	2057	1065	69.14	11.63	51.77
GCA_020351795.1	2699	GCA014874385.1	2776	1139	69.07	10.92	42.2
GCA_003229915.1	1675	GCA014859215.1	2513	902	68.72	11.21	53.85
GCA_014874385.1	2776	GCA020344295.1	2161	996	68.69	10.93	46.09
GCA_020351795.1	2699	GCA021787935.1	2635	1099	68.54	11.18	41.71
GCA_020351795.1	2699	GCA016865955.1	2473	959	68.28	11.11	38.78
GCA_020344295.1	2161	GCA016865955.1	2473	849	67.97	10.8	39.29
GCA_011174795.1	1756	GCA014859215.1	2513	1052	67.93	11.42	59.91
GCA_020344295.1	2161	GCA021787935.1	2635	970	67.92	11.46	44.89
GCA_014874385.1	2776	GCA014859215.1	2513	1286	66.96	11.49	51.17
GCA_016865955.1	2473	GCA014859215.1	2513	1138	66.89	11.16	46.02
GCA_020351795.1	2699	GCA014859215.1	2513	1078	66.61	11.92	42.9
GCA_020344295.1	2161	GCA014859215.1	2513	932	66.34	11.59	43.13
GCA_021787935.1	2635	GCA014859215.1	2513	1214	66.27	11.55	48.31
GCA_023270855.1	1038	GCA013203045.1	3789	404	64.64	12.39	38.92
GCA_023270555.1	1030	GCA013203045.1	3789	354	64.33	12.91	34.37
GCA_023271475.1	1044	GCA018657655.1	2653	229	64.08	13.29	21.93
GCA_013203045.1	3789	GCA023271475.1	1044	325	63.98	12.98	31.13
GCA_018725405.1	2729	GCA013203045.1	3789	615	63.87	12.54	22.54
GCA_018725425.1	1634	GCA013203045.1	3789	535	63.69	12.68	32.74
GCA_023270855.1	1038	GCA023660035.1	1253	237	63.61	12.49	22.83
GCA_023270555.1	1030	GCA018657655.1	2653	247	63.56	13.77	23.98
GCA_023270855.1	1038	GCA018657655.1	2653	300	63.55	12.89	28.9
GCA_023271155.1	1090	GCA013203045.1	3789	389	63.53	13.02	35.69
GCA_023271215.1	1676	GCA013203045.1	3789	562	63.48	12.91	33.53
GCA_018725425.1	1634	GCA018657655.1	2653	372	63.42	12.81	22.77
GCA_023271105.1	1367	GCA013203045.1	3789	452	63.4	12.68	33.07
GCA_013203045.1	3789	GCA023271485.1	1298	523	63.4	12.48	40.29
GCA_023271455.1	1165	GCA013203045.1	3789	422	63.38	12.79	36.22
GCA_018725405.1	2729	GCA018657655.1	2653	436	63.31	12.62	16.43
GCA_023271215.1	1676	GCA018657655.1	2653	392	63.18	13.16	23.39
GCA_023271515.1	1425	GCA018657655.1	2653	349	63.16	12.61	24.49
GCA_013203045.1	3789	GCA023271515.1	1425	474	63.13	12.7	33.26
GCA_023271485.1	1298	GCA018657655.1	2653	352	63.03	13.14	27.12
GCA_023270595.1	1361	GCA013203045.1	3789	461	62.87	13.14	33.87
GCA_023271155.1	1090	GCA023660035.1	1253	240	62.85	12.34	22.02
GCA_013203045.1	3789	GCA018725455.1	1336	336	62.79	13.05	25.15
GCA_023271315.1	1353	GCA013203045.1	3789	459	62.76	12.6	33.92
GCA_023271155.1	1090	GCA018657655.1	2653	276	62.67	13.59	25.32
GCA_023271455.1	1165	GCA018657655.1	2653	298	62.56	13.19	25.58
GCA_023271105.1	1367	GCA018657655.1	2653	316	62.51	12.89	23.12
GCA_018725405.1	2729	GCA023660035.1	1253	355	62.47	12.11	28.33
GCA_023270555.1	1030	GCA023660035.1	1253	217	62.31	12.98	21.07
GCA_018725425.1	1634	GCA023660035.1	1253	315	62.31	11.9	25.14
GCA_023271215.1	1676	GCA023660035.1	1253	311	62.22	12.65	24.82
GCA_023270595.1	1361	GCA018657655.1	2653	311	62.07	13.76	22.85
GCA_023271315.1	1353	GCA018657655.1	2653	326	62.05	13.26	24.09
GCA_023271455.1	1165	GCA023660035.1	1253	243	62.02	12.98	20.86
GCA_018725455.1	1336	GCA018657655.1	2653	262	61.83	13.61	19.61
GCA_023271105.1	1367	GCA023660035.1	1253	261	61.78	12.5	20.83
GCA_023270855.1	1038	MAG 33	1489	344	61.73	11.52	33.14
GCA_023271485.1	1298	GCA023660035.1	1253	274	61.67	12.82	21.87
GCA_023271515.1	1425	GCA023660035.1	1253	271	61.63	12.09	21.63
GCA_023271475.1	1044	GCA023660035.1	1253	207	61.57	13.32	19.83
GCA_023270555.1	1030	MAG 33	1489	299	61.52	11.98	29.03
GCA_023270555.1	1030	GCA004376205.1	2057	299	61.5	11.8	29.03
GCA_023270595.1	1361	GCA023660035.1	1253	259	61.39	13.26	20.67
GCA_023271455.1	1165	GCA004376205.1	2057	326	61.35	12.1	27.98
GCA_018725405.1	2729	GCA004376205.1	2057	513	61.34	11.25	24.94
GCA_018725405.1	2729	MAG 33	1489	519	61.26	11.64	34.86
GCA_023271105.1	1367	MAG 33	1489	383	61.22	11.26	28.02
GCA_023270555.1	1030	GCA011174795.1	1756	301	61.05	11.23	29.22
MAG 33	1489	GCA023271515.1	1425	406	61.02	11.28	28.49
MAG 33	1489	GCA023270595.1	1361	365	60.94	11.59	26.82
GCA_004376205.1	2057	GCA023271485.1	1298	403	60.92	11.79	31.05
GCA_018725425.1	1634	GCA004376205.1	2057	445	60.89	11.75	27.23
GCA_023271315.1	1353	GCA004376205.1	2057	355	60.89	11.6	26.24
GCA_023270555.1	1030	GCA003229915.1	1675	258	60.88	12	25.05
MAG 33	1489	GCA023271215.1	1676	466	60.82	11.7	31.3
MAG 33	1489	GCA018725425.1	1634	449	60.8	11.91	30.15
MAG 33	1489	GCA023271155.1	1090	358	60.73	12.39	32.84
MAG 33	1489	GCA023271485.1	1298	434	60.67	11.91	33.44
GCA_011174795.1	1756	GCA023271455.1	1165	352	60.66	12.05	30.21
GCA_023270855.1	1038	GCA004376205.1	2057	339	60.47	11.31	32.66
GCA_023271315.1	1353	GCA023660035.1	1253	243	60.42	13.34	19.39
GCA_011174795.1	1756	GCA023271485.1	1298	449	60.4	11.17	34.59
GCA_018725405.1	2729	GCA011174795.1	1756	528	60.32	10.83	30.07
MAG 33	1489	GCA023271455.1	1165	347	60.31	12.25	29.79
GCA_011174795.1	1756	GCA023270855.1	1038	352	60.28	11.1	33.91
GCA_023271215.1	1676	GCA004376205.1	2057	450	60.25	11.97	26.85
GCA_018725455.1	1336	GCA023660035.1	1253	222	60.25	12.89	17.72
MAG 33	1489	GCA023271475.1	1044	292	60.24	12.13	27.97
GCA_011174795.1	1756	GCA023271215.1	1676	487	60.23	11.45	29.06
GCA_023271155.1	1090	GCA004376205.1	2057	329	60.16	12.63	30.18
GCA_004376205.1	2057	GCA023271515.1	1425	391	60.13	11.65	27.44
MAG 33	1489	GCA023271315.1	1353	369	60.11	12.14	27.27
GCA_023270595.1	1361	GCA004376205.1	2057	370	59.99	11.86	27.19
GCA_004376205.1	2057	GCA023271475.1	1044	272	59.99	12.42	26.05
GCA_018725405.1	2729	GCA003229915.1	1675	473	59.95	11.36	28.24
GCA_011174795.1	1756	GCA018725425.1	1634	475	59.91	11.36	29.07
GCA_011174795.1	1756	GCA023271475.1	1044	274	59.84	11.7	26.25
GCA_023271105.1	1367	GCA004376205.1	2057	385	59.82	11.74	28.16
MAG 33	1489	GCA018725455.1	1336	303	59.74	12.4	22.68
GCA_013203045.1	3789	GCA023660035.1	1253	474	59.74	11.8	37.83
GCA_011174795.1	1756	GCA023270595.1	1361	386	59.73	11.45	28.36
GCA_003229915.1	1675	GCA018725425.1	1634	409	59.69	11.71	25.03
GCA_018725405.1	2729	GCA014874385.1	2776	593	59.64	11.15	21.73
MAG 33	1489	GCA004376205.1	2057	550	59.61	10.96	36.94
GCA_023270555.1	1030	GCA021787935.1	2635	315	59.6	11.68	30.58
GCA_003229915.1	1675	GCA023271485.1	1298	381	59.59	12.09	29.35
GCA_011174795.1	1756	GCA023271515.1	1425	414	59.58	11.18	29.05
GCA_021787935.1	2635	GCA023271455.1	1165	362	59.52	12.03	31.07
GCA_014874385.1	2776	GCA023271485.1	1298	476	59.41	11.78	36.67
GCA_014874385.1	2776	GCA018725425.1	1634	521	59.4	11.55	31.88
MAG 33	1489	GCA023660035.1	1253	432	59.31	10.52	34.48
GCA_011174795.1	1756	GCA023271155.1	1090	336	59.3	12.07	30.83
GCA_014874385.1	2776	GCA023271455.1	1165	381	59.25	12.03	32.7
GCA_011174795.1	1756	GCA023271315.1	1353	372	59.22	11.28	27.49
GCA_021787935.1	2635	GCA018725425.1	1634	503	59.19	11.48	30.78
GCA_003229915.1	1675	GCA023270855.1	1038	316	59.17	11.71	30.44
GCA_011174795.1	1756	MAG 33	1489	599	59.16	10.64	40.23
GCA_011174795.1	1756	GCA023271105.1	1367	400	59.1	11.13	29.26
GCA_021787935.1	2635	GCA023270855.1	1038	371	59.09	11.57	35.74
GCA_004376205.1	2057	GCA018725455.1	1336	293	59.09	12.05	21.93
GCA_018725405.1	2729	GCA021787935.1	2635	587	59.08	11.47	22.28
GCA_020351795.1	2699	GCA023270555.1	1030	260	59.01	12.24	25.24
GCA_018657655.1	2653	GCA023660035.1	1253	337	58.98	11.69	26.9
GCA_023270555.1	1030	GCA014874385.1	2776	328	58.96	11.95	31.84
GCA_003229915.1	1675	GCA023271455.1	1165	290	58.96	12.43	24.89
GCA_023270855.1	1038	GCA016865955.1	2473	352	58.93	11.08	33.91
GCA_020351795.1	2699	GCA023271455.1	1165	303	58.9	12.18	26.01
GCA_014874385.1	2776	GCA023271215.1	1676	528	58.9	11.64	31.5
GCA_021787935.1	2635	GCA023271485.1	1298	452	58.9	12.07	34.82
GCA_014874385.1	2776	MAG 33	1489	651	58.83	10.85	43.72
GCA_014874385.1	2776	GCA023270595.1	1361	419	58.83	11.39	30.79
GCA_004376205.1	2057	GCA013203045.1	3789	811	58.82	11.2	39.43
GCA_014874385.1	2776	GCA023271105.1	1367	431	58.8	11.36	31.53
GCA_016865955.1	2473	GCA023271485.1	1298	423	58.8	11.65	32.59
GCA_018725405.1	2729	GCA020351795.1	2699	459	58.77	11.23	17.01
GCA_014874385.1	2776	GCA023270855.1	1038	390	58.76	11.6	37.57
GCA_003229915.1	1675	GCA023271155.1	1090	301	58.7	12.52	27.61
GCA_014874385.1	2776	GCA023271155.1	1090	364	58.69	12.13	33.39
GCA_020351795.1	2699	GCA018725425.1	1634	409	58.67	11.59	25.03
GCA_014874385.1	2776	GCA023271515.1	1425	452	58.64	11.5	31.72
GCA_021787935.1	2635	MAG 33	1489	621	58.6	10.85	41.71
GCA_023270555.1	1030	GCA014859215.1	2513	298	58.57	11.44	28.93
GCA_014874385.1	2776	GCA023271475.1	1044	324	58.56	12.1	31.03
GCA_003229915.1	1675	MAG 33	1489	505	58.55	11.13	33.92
GCA_021787935.1	2635	GCA023271515.1	1425	423	58.54	11.58	29.68
GCA_020351795.1	2699	GCA023270855.1	1038	282	58.53	11.28	27.17
MAG 33	1489	GCA016865955.1	2473	586	58.53	10.68	39.36
GCA_023270555.1	1030	GCA016865955.1	2473	302	58.52	12.2	29.32
GCA_011174795.1	1756	GCA018725455.1	1336	309	58.49	11.43	23.13
GCA_003229915.1	1675	GCA023271215.1	1676	409	58.49	12.04	24.42
GCA_018725405.1	2729	GCA016865955.1	2473	549	58.48	11.6	22.2
GCA_003229915.1	1675	GCA023271515.1	1425	363	58.47	12.16	25.47
GCA_018725425.1	1634	GCA016865955.1	2473	489	58.46	11.89	29.93
GCA_016865955.1	2473	GCA023271215.1	1676	481	58.45	11.65	28.7
GCA_020351795.1	2699	GCA023271485.1	1298	379	58.44	12.29	29.2
GCA_003229915.1	1675	GCA018725455.1	1336	270	58.39	11.85	20.21
GCA_021787935.1	2635	GCA023271215.1	1676	503	58.39	11.86	30.01
GCA_020351795.1	2699	GCA023270595.1	1361	341	58.37	11.91	25.06
GCA_014874385.1	2776	GCA023271315.1	1353	408	58.33	11.45	30.16
GCA_021787935.1	2635	GCA023271475.1	1044	313	58.3	12.38	29.98
GCA_020351795.1	2699	GCA023271475.1	1044	237	58.28	11.89	22.7
GCA_003229915.1	1675	GCA023271475.1	1044	261	58.28	12.51	25
GCA_003229915.1	1675	GCA023271105.1	1367	367	58.27	12.17	26.85
GCA_023270855.1	1038	GCA014859215.1	2513	341	58.25	11.1	32.85
GCA_023271105.1	1367	GCA016865955.1	2473	396	58.25	11.32	28.97
GCA_021787935.1	2635	GCA023271105.1	1367	420	58.23	11.82	30.72
GCA_003229915.1	1675	GCA023270595.1	1361	334	58.21	12.69	24.54
GCA_020351795.1	2699	GCA023271215.1	1676	428	58.2	11.87	25.54
GCA_020351795.1	2699	GCA023271155.1	1090	291	58.19	12.61	26.7
GCA_003229915.1	1675	GCA013203045.1	3789	715	58.15	11.85	42.69
GCA_016865955.1	2473	GCA023271455.1	1165	345	58.09	11.83	29.61
GCA_020351795.1	2699	GCA023271515.1	1425	354	58.05	11.55	24.84
GCA_014874385.1	2776	GCA018725455.1	1336	351	58.05	11.65	26.27
GCA_021787935.1	2635	GCA023270595.1	1361	398	58.05	12.13	29.24
GCA_021787935.1	2635	GCA023271315.1	1353	388	58.04	11.45	28.68
GCA_021787935.1	2635	GCA023271155.1	1090	365	58.02	12.28	33.49
GCA_014874385.1	2776	GCA013203045.1	3789	1004	57.95	11.28	36.17
GCA_003229915.1	1675	GCA023271315.1	1353	323	57.95	12.28	23.87
GCA_020344295.1	2161	GCA023271215.1	1676	392	57.95	11.94	23.39
GCA_020344295.1	2161	GCA023271485.1	1298	335	57.95	11.81	25.81
GCA_011174795.1	1756	GCA013203045.1	3789	853	57.93	11.39	48.58
GCA_020351795.1	2699	GCA023271105.1	1367	349	57.89	11.52	25.53
GCA_023270555.1	1030	GCA020344295.1	2161	243	57.89	12.39	23.59
GCA_020351795.1	2699	GCA023271315.1	1353	337	57.88	11.64	24.91
GCA_020344295.1	2161	GCA023270855.1	1038	277	57.88	11.68	26.69
GCA_018725405.1	2729	GCA014859215.1	2513	546	57.87	10.9	21.73
MAG 33	1489	GCA013203045.1	3789	657	57.82	10.9	44.12
GCA_004376205.1	2057	GCA018657655.1	2653	553	57.82	11.03	26.88
GCA_023271455.1	1165	GCA014859215.1	2513	362	57.81	11.91	31.07
GCA_016865955.1	2473	GCA023271515.1	1425	407	57.79	11.32	28.56
GCA_023271155.1	1090	GCA014859215.1	2513	344	57.79	11.85	31.56
GCA_021787935.1	2635	GCA013203045.1	3789	942	57.78	11.18	35.75
GCA_023270595.1	1361	GCA016865955.1	2473	386	57.77	11.81	28.36
GCA_023271215.1	1676	GCA014859215.1	2513	486	57.77	11.46	29
GCA_018725405.1	2729	GCA020344295.1	2161	419	57.72	11.38	19.39
GCA_020344295.1	2161	GCA023271475.1	1044	222	57.7	12.27	21.26
GCA_020344295.1	2161	GCA023271455.1	1165	278	57.69	12.19	23.86
GCA_014859215.1	2513	GCA023271485.1	1298	443	57.69	11.8	34.13
GCA_018725425.1	1634	GCA014859215.1	2513	467	57.67	11.12	28.58
GCA_021787935.1	2635	GCA018725455.1	1336	317	57.62	11.47	23.73
GCA_016865955.1	2473	GCA023271155.1	1090	335	57.62	11.89	30.73
GCA_020351795.1	2699	GCA013203045.1	3789	877	57.59	11.62	32.49
GCA_023271315.1	1353	GCA016865955.1	2473	375	57.5	11.6	27.72
GCA_016865955.1	2473	GCA018725455.1	1336	316	57.48	11.65	23.65
GCA_016865955.1	2473	GCA023271475.1	1044	300	57.42	12.4	28.74
MAG 33	1489	GCA014859215.1	2513	615	57.36	10.63	41.3
GCA_011174795.1	1756	GCA018657655.1	2653	573	57.34	11.36	32.63
GCA_023271315.1	1353	GCA014859215.1	2513	388	57.34	11.8	28.68
GCA_020344295.1	2161	GCA023271155.1	1090	266	57.3	12.38	24.4
GCA_020344295.1	2161	GCA018725425.1	1634	375	57.28	11.72	22.95
GCA_020351795.1	2699	MAG 33	1489	504	57.24	10.86	33.85
GCA_011174795.1	1756	GCA023660035.1	1253	418	57.24	10.44	33.36
GCA_023270595.1	1361	GCA014859215.1	2513	379	57.23	11.78	27.85
GCA_014859215.1	2513	GCA023271475.1	1044	294	57.21	11.94	28.16
GCA_023271105.1	1367	GCA014859215.1	2513	390	57.18	11.23	28.53
GCA_004376205.1	2057	GCA023660035.1	1253	393	57.15	10.85	31.36
GCA_020344295.1	2161	GCA018725455.1	1336	248	57.07	12.23	18.56
GCA_020344295.1	2161	GCA023271515.1	1425	328	57.07	11.79	23.02
GCA_016865955.1	2473	GCA013203045.1	3789	870	57.06	11.48	35.18
GCA_020351795.1	2699	GCA018725455.1	1336	254	57.04	11.68	19.01
GCA_014874385.1	2776	GCA023660035.1	1253	425	57.02	10.24	33.92
MAG 33	1489	GCA018657655.1	2653	470	56.98	11.27	31.56
GCA_020344295.1	2161	GCA023271315.1	1353	312	56.94	12.24	23.06
GCA_020344295.1	2161	MAG 33	1489	454	56.92	10.95	30.49
GCA_014859215.1	2513	GCA023271515.1	1425	412	56.92	11.47	28.91
GCA_020344295.1	2161	GCA023270595.1	1361	294	56.88	12.42	21.6
GCA_014874385.1	2776	GCA018657655.1	2653	675	56.86	11.37	25.44
GCA_003229915.1	1675	GCA018657655.1	2653	501	56.86	11.58	29.91
GCA_020344295.1	2161	GCA023271105.1	1367	322	56.86	11.8	23.56
GCA_014859215.1	2513	GCA018725455.1	1336	323	56.83	11.58	24.18
GCA_020351795.1	2699	GCA018657655.1	2653	595	56.71	11.32	22.43
GCA_021787935.1	2635	GCA023660035.1	1253	421	56.59	10.74	33.6
GCA_003229915.1	1675	GCA023660035.1	1253	345	56.57	10.62	27.53
GCA_020344295.1	2161	GCA013203045.1	3789	751	56.5	11.63	34.75
GCA_020351795.1	2699	GCA023660035.1	1253	344	56.47	10.89	27.45
GCA_021787935.1	2635	GCA018657655.1	2653	637	56.43	11.24	24.17
GCA_016865955.1	2473	GCA018657655.1	2653	579	56.42	11.17	23.41
GCA_016865955.1	2473	GCA023660035.1	1253	394	56.4	10.82	31.44
GCA_020344295.1	2161	GCA018657655.1	2653	521	56.06	11.5	24.11
GCA_014859215.1	2513	GCA013203045.1	3789	896	56.05	11.04	35.65
GCA_014859215.1	2513	GCA023660035.1	1253	420	55.5	10.68	33.52
GCA_020344295.1	2161	GCA023660035.1	1253	306	55.17	10.72	24.42
GCA_014859215.1	2513	GCA018657655.1	2653	632	54.77	10.93	25.15
